# Supplementary material for: Methylscaper: an R/Shiny app for joint visualization of DNA methylation and nucleosome occupancy in single-molecule and single-cell data
Source: Bioinformatics. 2021 Jun 14;37(24):4857–9. doi: 10.1093/bioinformatics/btab438 (PMC8665741; doi:10.1093/bioinformatics/btab438)
Supplement: btab438_Supplementary_Data [file btab438_supplementary_data.zip]

Archive with 3 entries (3 files):
- reference.fa
- seq_file.fasta
- supplement_Revision.docx
