# Supplementary material for: Methylscaper: an R/Shiny app for joint visualization of DNA methylation and nucleosome occupancy in single-molecule and single-cell data
Source: Bioinformatics. 2021 Jun 14;37(24):4857–9. doi: 10.1093/bioinformatics/btab438 (PMC8665741; doi:10.1093/bioinformatics/btab438)
Supplement: btab438_Supplementary_Data [file btab438_supplementary_data.zip › seq_file.fasta]

>H4XQCM208JWQTE
ATCAGACACGCAATCAAATTTCTCAACTCTATAAACTAAATAAAAACTTTATATACCAATCGTGTCTGAT
>H4XQCM208JYASE
ATCAGACACGCAATCAAATTTCTCAACTCTATAAAACTAAAATAAAAACTTTTATATACCAATGAGTGCGTCT
>H4XQCM208JKJK9
ATCAGACACGCAATCAAATTTCTCAACTCTATAAAACTAAATAAAACTTTATATACCAATCGTGTCTGAT
>H4XQCM208JSC2X
ATCAGACACGCAATCAAATTTCTCAAACTCTATAAACCTAAAATAAAAACTTTTATATACCAATCGTGTCTGAT
>H4XQCM208JM13D
ATCAGACACGCAATCAAATTTCTCAACTCTATAAAACTAAAATAAAAACTTTATATACCAATCGTGTCTGAT
>H4XQCM208JIS5E
ATCAGACACGCAATCAAATTTCTCAACTCTATAAAACTAAATAAAAACTTTATATACCAATCGTGTCTGAT
>H4XQCM208JCLAM
ATCAGACACGCAATCAAATTTCTCAACTCTATAAAACTAAATAAAAACTTTATATACCAATCGTGTCTGAT
>H4XQCM208JLOM5
ATCAGACACGCAATCAAATTTCTCAACTCTATAAAACTAAAATAAAAACTTTATATACCAATCGTGTCTGAT
>H4XQCM208JU2X2
ATCAGACACGCAATCAAATTTCTCAACTCTATAAAACTAAAATAAAAACTTTATATACCAATCGTGTCTGAT
>H4XQCM208JX5H1
ATCAGACACGCAATCAAATTTCTCATCTNTAAAACATTTTATATCCTAAATAAAAACTTTATATACCAATCGTGTCTGAT
>H4XQCM208JQQ4O
ATCAGACACGCAATCAAATTTCTCAACTCTATAAAACTAAAATAAAAACTTTATATACCAATGAGTGCGTCT
>H4XQCM208JEI5Y
ATCAGACACGCAATCAAATTTCTCAACTCTATAAATTTCTAAATAAAAACTTTATATACCAATCGTGTCTGAT
>H4XQCM208JJFGJ
ATCAGACACGCAATCAAATTTCTCAACTCTATAAACCAATCTAAATAAAAACTTTATATACCAATCGTGTCTGAT
>H4XQCM208JKW0W
ATCAGACACGCAATCAAATTTCTCAACTCTATAAAACTAAATAAAAACTTTATATACCAATCGTGTCTGAT
>H4XQCM208JMRJI
ATCAGACACGCAATCAAATTTCTCAACTCTATAAACTAAATAAAAACTTTATATACCAATCGTGTCTGAT
>H4XQCM208JDM6C
ATCAGACACGCAATCAAATTTCTCAACTCTATAAAACTAAAATAAAAACTTTATATACCAATCGTGTCTGAT
>H4XQCM208JHKEA
ATCAGACACGCAATCAAATTTCTCAACTCTATAAAACTAAATAAAAACTTTATATACCTAATCGTGTCTGAT
>H4XQCM208JRZ4K
ATCAGACACGCAATCAAATTTCTCAACTCTATAAACTAAAATAAAAACTTTATATACCAATCGTGTCTGAT
>H4XQCM208J1C97
ATCAGACACGCAATCAAATTTCTCAACTCTATAAAACTAAAATAAAAAACTTTATATACCAATCGTGTCTGAT
>H4XQCM208I97MA
ATCAGACACGCAATCAAATTTCTCAACTCTATAAATCTAAATAAAAACTTTATATACCAATCGTGTCTGAT
>H4XQCM208JNR9X
ATCAGACACGCAATCAAATTTCTCAACTCTATAAAACTAAAATAAAAACTTTATATACCAATCGTGTCTGAT
>H4XQCM208JUSGG
ATCAGACACGCAATCAAATTTCTCAACTCTATAAACTAAAATAAAAACTTTATATACCAATCGTGTCTGAT
>H4XQCM208I9XUI
ATCAGACACGCAATCAAATTTCTCAACTCTATAAAACTAAATAAAAAACTTTATATACCAATCGTGTACTGAT
>H4XQCM208JVCHQ
ATCAGACACGCAATCAAATTTCTCAACTCTATAAAAACTAAATAAAAACTTAATATACCAATCGTGTCTGAT
>H4XQCM208JHG48
ATCAGACACGCAATCAAATTTCTCAACTCTATAAAACTAAAATAAAAACTTTATATACCAATCGTGTCTGAT
>H4XQCM208JEPUW
ATCAGACACGCAATCAAATTTCTCAACTCTATAAAAACTAAAATAAAAACTTTATATACCAATCGTGTCTGAT
>H4XQCM208JQ6ZA
ATCAGACACGCAATCAAATTTCTCAACTCTATAAACAATAAAACTCTAACCCCTACCCTAAAATAAAAACTTTATATACCAATCGTGTCTGAT
>H4XQCM208I5T43
ATCAGACACGCAATCAAATTTCTCAACTCTATAAAACTAAAATAAAAAACTTTATATACCAATCGTGTCTGAT
>H4XQCM208JED2W
ATCAGACACGCAATCAAATTTCTCAACTCTATAAAACTAAAATAAAAACTTTATATACCAATCGTGTCTGAT
>H4XQCM208JTINR
ATCAGACACGCAATCAAATTTCTCAACTCTATAAACCAATCTAAAATAAAAACTTTATATACCAATCGTGTCTGAT
>H4XQCM208J1PZF
ATCAGACACGCAATCAAATTTTCTCAACTCTATAAACTAAATAAAAACTTTATATACCAATCCGTCGTACTGAT
>H4XQCM208JO0S4
ATCAGACACGCAATCAAATTTCTCAACTCTATAAACTAAAATAAAAAACTTTATATACCAATCGTGTCTGAT
>H4XQCM208JRKAU
ATCAGACACGCAATCAAATTTCTCAACTCTATAAAACTAAATAAAAACTTTATATACCAATCGTGTCTGAT
>H4XQCM208JSQJL
ATCAGACACGCAATCAAATTTCTCAACTCTATAAACCAATCTAAAATAAAAAACTTTATATACCAATCGTGTCTGAT
>H4XQCM208JAYCP
ATCAGACACGCAATCAAATTTCTCAACTCTATAAACTAAAATAAAAAACTTTATATACCAATCGTGTCTGAT
>H4XQCM208JJ7B2
ATCAGACACGCAATCAAATTTCTCAACTCTATAAAACTAAAATAAAAACTTTATATACCAATCGTGTCTGAT
>H4XQCM208JMHFA
ATCAGACACGCAATCAAAATTTCTCAACTCTATAAAACTAAAATAAAAAAACTTTAATATACCAATACGTGTCTGAT
>H4XQCM208JGVYV
ATCAGACACGCCCACAAAATTAAAATTTAAACTAACAAAATAACTATATTACTATTTCTTCGTGTCTGAT
>H4XQCM208JZ62Y
ATCAGACACGCAATCAAATTTCTCAACTCTATAAACCAATCTAAAATAAAAAACTTTATATACCAATCGTGTCTGATA
>H4XQCM208JZ8SQ
ATCAGACACGCAATCAAATTTCTCAACTCTATAAAACTAAAATAAAAACTTTATATACCAATCGTGTCTGAT
>H4XQCM208JBMI9
ATCAGACACGCAATCAAATTTCTCAACTCTATAAAACTAAAATAAAAAACTTTATATACCAATCGTGTCTGAT
>H4XQCM208JG6FW
ATCAGACACGCAATCAAATTTCTCAACTCTATAAAACTAAAATAAAAACTTTATATACCAATCGTGTCTGAT
>H4XQCM208JNBVR
ATCAGACACGCAATCAAATTTCTCAATTCTATAAAACTAAAATAAAAAACTTTATATACCAATCGTGTCTGAT
>H4XQCM208I8O3X
ATCAGACACGCAATCAAATTTCTCAACTCTATAAAACTAAAATAAAAAACTTTATATACCAATCGTGTCTGAT
>H4XQCM208JQU4A
ATCAGACACGCAATCAAATTTCTCAACTCTATAAAACTAAATAAAACTTTATATACCAATCGTGTCTGAT
>H4XQCM208JD2UF
ATCAGACACGCAATCAAATTTCTCAACTCTATAAAACTAAAATAAAAAACTTTATATACCAATCGTGTCTGAT
>H4XQCM208JLXD3
ATCAGACACGCAATCAAATTTCTCAACTCTATAAAAACTAAAATAAAAACTTTATATACCAATCGTGTCTGAT
>H4XQCM208JJ6O6
ATCAGACACGCAATCAAATTTCTCAACTCTATAAAACTAAAATAAAAACTTTATATACCAATCGTGTCTGAT
>H4XQCM208JH46S
ATCAGACACGCAATCAAATTTCTCAACTCTATAAAACTAAAATAAAAAACTTTATATACCAATCGTGTCTGAT
>H4XQCM208JT3Z6
ATCAGACACGCAATCAAATTTCTCAACTCTATAAACTAAAATAAAAACTTTATATACCAATCGTGTCTGAT
>H4XQCM208JKR56
ATCAGACACGCAATCAAATTTCTCAACTCTATAAATCTAAAATAAAAACTTTATATACCAATCGTGTCTGAT
>H4XQCM208I79YJ
ATCAGACACGCAATCAAATTTCTCAACTCTATAAAACTAAAATAAAAAACTTTATATACCAATCGTGTCTGAT
>H4XQCM208JF7S4
ATCAGACACGCAATCAAATTTCTCAACTCTATAAAACTAAAATAAAAAACTTTATATACCAATCGTGTCTGAT
>H4XQCM208JEAGT
ATCAGACACGCAATCAAATTTCTCAACTCTATAAAACTAAAATAAAAAACTTTATATACCAATCGTGTCTGAT
>H4XQCM208I8J8C
ATCAGACACGCAATCAAATTTCTCAACTCTATAAAACTAAATAAAAACTTTATATACCAATCGTGTCTGAT
>H4XQCM208JFDRA
ATCAGACACGCAATCAAATTTCTCAACTCTATAAAACTAAAATAAAAAACTTTATATACCAATCGTGTCTGAT
>H4XQCM208JETG1
ATCAGACACGCAATCAAATTTCTCAACTCTATAAACTAAACACAAATACTACGAACGATATATAACGAACGACAAACGCACGACCCTAATAAAACATCTACGTCAAAACGACTTACCCATAACCTCCTTCACTCCTAAAAAACTAACTCATACAAACCTCAAACTCTACCACCTCTTAACCTTAAAAATCACAACTAAATAAAAACTTTAATATACCAATTGTCGAGCGT
>H4XQCM208JNU6R
ATCAGACACGCAATCAAATTTCTCAACTCTATAAAAACTAAAATAAAAACTTTATATACCAATCGTGTCTGAT
>H4XQCM208I6T7O
ATCAGACACGCAATCAAATTTCTCAACTCTATAAAACTAAAATAAAAAACTTTATATACCAATCGTGTCTGAT
>H4XQCM208JOE7H
ATCAGACACGCAATCAAATTTCTCAACTCTATAAAACTAAATAAAAACTTTATATACCAATCGTGTCTGAT
>H4XQCM208JHQ4G
ATCAGACACGCAATCAAATTTCTCAACTCTATAAAACTAAAATAAAAAACTTTATATACCAATCGTGTCTGAT
>H4XQCM208I838O
ATCAGACACGCAATCAAATTTCTCAACTCTATAAACCAATCTAAAATAAAAAACTTTATATACCAATCGTGTCTGAT
>H4XQCM208JBU9E
ATCAGACACGCAATCAAATTTCTCAACTCTATAAAACTAAAATAAAAACTTTATATACCAATGAGTGCGTCT
>H4XQCM208JH22N
ATCAGACACGCAATCAAATTTCTCAACTCTATAAAACTAAAATAAAAAACTTTATATACCAATCGTGTCTGAT
>H4XQCM208JIC2U
ATCAGACACGCAATCAAATTTTCAACTCTATAAAACTAAAATAAAAAACTTTATATACCAATCGTGTCTGAT
>H4XQCM208JMWX8
ATCAGACACGCAATCAAATTTCTCAACTCTATAAATCTAAAATAAAAAACTTTATATACCAATCGTGTCTGAT
>H4XQCM208JPYM5
ATCAGACACGCCCACAAAATTAAAAATTTAACTATCCCACAAAATCAAAAATACTATATTACTATTTTCTTCGTGTCTGAT
>H4XQCM208JS5FA
ATCAGACACGCAATCAAATTTCTCAACTCTATAAAACTAAAATAAAAAACTTTATATACCAATCGTGTCTGAT
>H4XQCM208I4KXW
ATCAGACACGCAATCAAATTTCTCAACTCTATAAAACTAAAATAAAAAACTTTATATACCAATCGTGTCTGAT
>H4XQCM208JO7LM
ATCAGACACGCAATCAAATTTCTCAACTCTATAAACTTCAATAATCCCATCTAAATAAAAAACTTTATATACCAATCGTGTCTGAT
>H4XQCM208JBZBG
ATCAGACACGCAATCAAATTTCTCAACTCTATAAAACTAAAATAAAAAACTTTATATACCAATCGTGTCTGAT
>H4XQCM208JHP30
ATCAGACACGCAATCAAATTTCTCAACTCTATAAAACTAAAATAAAAACTTTATATACCAATCGTGTCTGAT
>H4XQCM208JDOO3
ATCAGACACGCAATCAAATTTCTCAACTCTATAAAACTAAATAAAAAACTTTATATACCAATCGTGTCTGAT
>H4XQCM208JGYQH
ATCAGACACGCAATCAAATTTCTCAACTCTATAAAACTAAAATAAAAAACTTTATATACCAATCGTGTCTGAT
>H4XQCM208JZ52T
ATCAGACACGCAATCAAATTTCTCAACTTTATAAAAACTAAATAAAAAACTTTATATACCAATCGTGTCTGAT
>H4XQCM208JN4JE
ATCAGACACGCAATCAAATTTCTCAACTCTATAAACCAATCTAAAATAAAAAAACTTTATATACCAATCGTGTCTGAT
>H4XQCM208JCXWA
ATCAGACACGCAATCAAATTTCTCAACTCTATAAACCAATCTAAAATAAAAAACTTTATATACCAAATCGTGTCTGATA
>H4XQCM208J0LHY
ATCAGACACGCAATCAAATTTCTCAACTCTATAAAACTAAAATAAAAAACTTTATATACCAATCGTGTCTGAT
>H4XQCM208JD1P4
ATCAGACACGCAATCAAATTTCTCAACTCTATAAAACTAAAATAAAAAACTTTATATACCAATCGTGTCTGAT
>H4XQCM208JSEXV
ATCAGACACGCCCACAAAATTAAAAATTTAACTAACTAACTCAAAAATTAATTCCCAAAAATACTATATTACTATTTTCTTCGTGTCTGAT
>H4XQCM208JQK1X
ATCAGACACGCAATCAAATTTCTCAACTCTATAAAACTAAAATAAAAAACTTTATAGTACCAATCGTGTCTGGAT
>H4XQCM208JNYLK
ATCAGACACGCAATCAAATTTCTCAACTCTNTAAAACTAAATAAAAAAACTTTATATACCAATCGTGTCTGAT
>H4XQCM208JAZG6
ATCAGACACGCAATCAAATTTCTCAACTCTATAAAACTAAATAAAAAACTTTATATACCAATCGTGTCTGAT
>H4XQCM208JL6FA
ATCAGACACGCAATCAAATTTCTCAACTCTATAAACTAAAATAAAAAACTTTATATACCAATCGTGTCTGAT
>H4XQCM208I6BU8
ATCAGACACGCAATCAAATTTCTCAACTCTATAAAACTAAAATAAAAAACTTTATATACCAATCGTGTCTGAT
>H4XQCM208JINZF
ATCAGACACGCAATCAAATTTCTCAACTCTATAAAACTAAATAAAAAACTTTATATACCAATCGTGTCTGAT
>H4XQCM208J1HCS
ATCAGACACGCAATCAAATTTCTCAACTCTATAAACCAATCTAAATAAAAAAACTTTATATACCAAATCGTGTCTGATA
>H4XQCM208JHS5V
ATCAGACACGCAATCAAATTTCTCAACTCTATAAACTTCAATAATCACAACTAAAATAAAAAACTTTATATACCAATCGTGTCTGAT
>H4XQCM208I79KK
ATCAGACACGCCCACAAAATTAAAAATTTAACTACCCAAAAATACTATATTACTATTTTCTTCGTGTCTGAT
>H4XQCM208JPA8F
ATCAGACACGCAATCAAATTTCTCAACTCTATAAAACTAAAATAAAAAACTTTATATACCAATCGTGTCTGAT
>H4XQCM208JAM7L
ATCAGACACGCAATCAAATTTCTCAACTCTATAAACCTAAAATAAAAAAACTTTATATACCAATCGTGTCTGAT
>H4XQCM208JLRDB
ATCAGACACGCAATCAAATTTCTCAACTCTATAAAAAGCTAAAATAAAAAACTTTATATACCAATCGTGTCTGAT
>H4XQCM208JB3JT
ATCAGACACGCCCACAAAATTAAAAAATTTAACTACCCACAAAAATACTATATTACTATTTTCTTCGTGTCTGAT
>H4XQCM208JKXRW
ATCAGACACGCAATCAAATTTCTCAACTCTATAAACAAAACAAAACCTAAATAAAAAAACTTTATATACCAATCGTGTCTGAT
>H4XQCM208JXONN
ATCAGACACGCAATCAAATTTCTCAACTCTATAAAACTAAAATAAAAAACTTTATATACCAATCGTGTCTGAT
>H4XQCM208JZ2ET
ATCAGACACGCAATCAAATTTCTCAACTCTATAAATCTAAATAAAAACTTTATATACCAATCGTGTCTGAT
>H4XQCM208JHEDA
ATCAGACACGCAATCAAATTTCTCAACTCTATAAAACTAAAATAAAAACTTTATATACCAATCGTGTCTGAT
>H4XQCM208JQ7VN
ATCAGACACGCCCACAAAATTAAAAATTTAACTATCCCAAAAATACTATATTACTATTTTCTTCGTGTCTGAT
>H4XQCM208JLJNU
ATCAGACACGCAATCAAATTTCTCAACTCTATAAACTAAAATAAAAAACTTTATATACCAATCGTGTCTGAT
>H4XQCM208I4LRI
ATCAGACACGCAATCAAATTTCTCAACTCTATAAAACTAAAATAAAAAACTTTATATACCAATCGTGTCTGAT
>H4XQCM208I4UUJ
ATCAGACACGCAATCAAATTTCTCAACTCTATAAAACTAAATAAAAAACTTTATATACCAATCGTGTCTGAT
>H4XQCM208I3SL5
ATCAGACACGCAATCAAATTTCTCAACTCTATAAACCTAAAATAAAAAACTTTATATACCAATCGTGTCTGAT
>H4XQCM208JKYOP
ATCAGACACGCAATCAAATTTCTCAACTCTATAAATCTAAAATAAAAAACTTTATATACCAATCGTGTCTGAT
>H4XQCM208JAODB
ATCAGACACGCAATCAAATTTCTCAACTCTATAAAACTAAAATAAAAAACTTTATATACCAATCGTGTCTGAT
>H4XQCM208I8NTX
ATCAGACACGCAATCAAATTTCTCAACTCTATAAAACTAAAATAAAAAACTTTATATACCAATCGTGTCTGAT
>H4XQCM208JH0DS
ATCAGACACGCAATCAAATTTCTCAACTCTATAAAACTAAAATAAAAAACTTTATATACCAATCGTGTCTGAT
>H4XQCM208I85CX
ATCAGACACGCAATCAAATTTCTCAACTCTATAAAACTAAAATAAAAAAACTTTATATACCAATCGTGTCTGAT
>H4XQCM208JLAY8
ATCAGACACGCCCACAAAATTAAAAATTTAACTATCCCACAAAATCAAAAATACTATATTACTATTTTCTTCGTGTCTGAT
>H4XQCM208I4OHG
ATCAGACACGCAATCAAATTTCTCAACTCTATAAAACTAAAATAAAAAACTTTATATACCAATCGTGTCTGAT
>H4XQCM208JE85H
ATCAGACACGCAATCAAATTTCTCAACTCTATAAATCTAAATAAAAAACTTTATATACCAATCGTGTCTGAT
>H4XQCM208I6D53
ATCAGACACGCAATCAAATTTCTCAACTCTATAAATCTAAAATAAAAAACTTTATATACCAATCGTGTCTGAT
>H4XQCM208I90MW
ATCAGACACGCAATCAAATTTCTCAACTCTATAAAACTAAAATAAAAAACTTTATATACCAATCGTGTCTGAT
>H4XQCM208JH0UM
ATCAGACACGCAATCAAATTTCTCAACTCTATAAACTAAAATAAAAAACTTTATATACCAATCGTGTCTGAT
>H4XQCM208JXSMI
ATCAGACACGCCCACAAAATTAAAAATTTAACTACCCACAAAATCAAAAATACTATATTACTATTTCTTCGTGTCTGAT
>H4XQCM208I88BE
ATCAGACACGCAATCAAATTTCTCAACTCTATAAAACTAAAATAAAAACTTTATATACCAATCGTGTCTGAT
>H4XQCM208JCKEU
ATCAGACACGCAATCAAATTTCTCAACTCTATAAAACTAAAATAAAAAACTTTATATACCAATCGTGTCTGAT
>H4XQCM208JJKGL
ATCAGACACGCAATCAAATTTCTCAACTCTATAAATTGCTGAATCTCTTCATCCCTCCCTAAAGCGGCTACTGCCCGCTACCTAAAAAAATATACACTTACACATTAAAAATCGCTATCCGCTCTTCCTATTAATTCATTTTTAAAAGCTCAAAAATACAAAATATCCAGCCAATAAAGCAAAAATGCCAAACCAAGCTTATATGCCTCTGCTAAGATAATCTAGCGCAAAGCAAAAAAGATGCTTAGCGCTTCTCAAGCTCCTCCTCTCCCCTTGCAGCCTTTCTAGCATTAGCCCCTGCTCTTATAGCCTCCCGCAAAATATAAATAACGCCCAAAAAAAGCAAAATAAAAATCAACAAAGCTCTAATTTTCCAACCCAATAAACCCAACATTATTAATAATAAACCTCCAAAAACAATAAACCCTATACCTAATCTATCACCACCTCATCATAACTACCCACAACACCAACATCAAACACCACTACAAACTAAACACAAATACTACAAACAATATATAGCAAACAGACAAGCGCGCAGCCCTAATAAAGACA
>H4XQCM208JIPC8
ATCAGACACGCAATCAAATTTCTCAACTCTATAAAACTAAAATAAAAACTTTATATACCAATCGTGTCTGAT
>H4XQCM208JJEGD
ATCAGACACGCAATCAAATTTCTCAACTCTATAAATTACTAAATCTCTTCATCCCTCCCTAAAACAACTACTACCCGCTACCTAAAAAAATATACGCTTACGCGTTAAAAATCGCTATCCGCTCTTCCTATTAATTCATTTTTTAAAAGCTCAAAAAATACAAAATATCCAACCAATAAAAACAAAAATACCGAAACCAAACTTATATACCTCAACTAAAATAATCTAACGCAAAACGAAAAAAATACTTAACACTTCTCAAACTCCTCCTCTCCCCTTACGGCCTTTCTAACGTTAACCCTACTCTTATAACCTCCCACAAAATATAAATAACGCCCAAAAAAACAAATAAAAATACGACGAAACTCTAATTTTCCGACCCGAATAAACCCAACGTTATTTAATAATAAAACCTACCGAAAACAATAAACCCTATACCTAATCTATCGCCACCTCATCGTAACTACCCGCGAACGCGACGTCAAACGCCACTACGAAACTAAACACGAATACTACGAACGATATATAACGAACGACGAACGCGCGACCCTAATAAACGTACTACGTCAAAACAACTTACCCGTAACCTCCTTCACTCCTAAAAAAAAACTACCCGTACAAACCTCGGACTCTACCGCCTCTTAACCTTAAAAATACGCAACTAAATAAAAAAACTTAATATACAACTACGTGT
>H4XQCM208I39A0
ATCAGACACGCAATCAAATTTCTCAACTCTATAAATCTAAAAAAAAAACTTATATACCAATCGTGTCTGAT
>H4XQCM208JFXIZ
ATCAGACACGCAATCAAATTTCTCAACTCTATAAAACTAAAATAAAAAAACTTTAATATACCAATCGTGTCTGAT
>H4XQCM208JF0B3
ATCAGACACGCAATCAAATTTCTCAACTCTATAAAACTAAAATAAAAAACTTTATATACCAATCGTGTCTGAT
>H4XQCM208I6Q22
ATCAGACACGCAATCAAATTTCTCAACTCTATAAAACTAAAATAAAAAACTTTATATACCAATCGTGTCTGAT
>H4XQCM208JJLYY
ATCAGACACGCAATCAAATTTCTCAACTCTATAAACCAATCTAAAATAAAAAAACTTTATATACCAATCGTGTCTGAT
>H4XQCM208JKO3L
ATCAGACACGCCCACAAAATTAAAAAATTTAACTAACTAACTTAAAAATTAATTCCCAAAAAATACTATATTACTATTTTCTTCGTGTCTGAT
>H4XQCM208JOXR2
ATCAGACACGCAATCAAATTTCTCAACTCTATAAATTTCTAAAATAAAAAACTTTATATACCAATCGTGTCTGAT
>H4XQCM208JLQUA
ATCAGACACGCCCACAAAATTAAAAAATTTAACTAACATTCAGACTATCCAATCAATAACTACCACTAAAAAATAAAACTAAATAACGTAAACTACAACTAAAAAAAACGTAAACACGAAACACTAAAATAATTAACTAAAAACACTTCCGTTAAACATCTAAACATTTCCTTAACTCTTCTAACACCAAAATATCGTTCGTAACAAAAATTATTCGACGACTAAACGAAACAATATCAAACCGCATCGCGACGAAAAAAATTATCCAACAACCAACTAATACCATCAAAAAAATAATTAAAAACTAATACGAAAAAAATCGAACCGAACTCACTTAAAAACTACGACTTAACGAACCGCGTCACTCAATAACGCGAACACGCCTCTTTACCCGAACAAAAACATATACAACGCATACCCCACAACGACGAAAACCGCCGAATTCCCTAACATACCAATCAAACCTTCTCCTTTTCCACAAACCGTATATTTCTTTACCGCTCTCCCCCCGAAACCTTTTAAAATTNTTTAAATATAATAAAAAATATACGTAATATTATCTTAATAATACCGTTAACTAATAAAAACCACTTAATTTAAATTATATATACAAACATACAAATTAAAATATATAAAACTTAAATAAAAAAACCTTTTTAACTAAATAACTATATTACTATTTCTTCGTGTCTGAT
>H4XQCM208I7Y7L
ATCAGACACGCAATCAAATTTCTCAACTCTATAAACCAACAACATACAAACTAAATAAAAAAACTTTATATACCAATCGTGTCTGAT
>H4XQCM208JFU3M
ATCAGACACGCAATCAAATTTCTCAACTCTATAAATTGCTAAATCTCTTCATCCCTCCATAAAGCAGCTACTGCCCGCTACCTAAAAGAATATGCGCTTGCGCATTAAAAATCGCTATCCGCTCTTCCTATTAATTCATTTTTAAAAGCTCAAAAAATACAAAATATCCAGCCAATAAAAGCAAAAATGCCAAAACCAAGCTTATATGCCTCTGCTAAATAATCTAGCGCAAAGCAAAAAAAATGCTTAGCGCTTCTCAAGCTCCTCCTCTCCCCTTGCAGCCTTTCTAACATTAGCCCTACTCTTATAACCTCCCACAAATATATATAACACCCAAAAAAACAAATAAAAATACAACAAAACTACTAATTTTCCAACCCAAATAAACCCAACATATTTAATAATAAACTACCAAAAACAATAAACCCTATAGCCTAATCTATCGCCGCCTCATCATAGCTACCGCAACGCAACATCAAGCGCCACTACAAAGCTAAGCACAAATACTACAAGCAATATATAGCAAACACAAACACACAACCTAATAAACA
>H4XQCM208JZO7X
ATCAGACACGCAATCAAATTTCTCAACTCTATAAATTACTAAATCTCTTCATCCCTCCCTAAAACAACTACTACCCACTACCTAAAAAAATATACGCTTACGCGTTAAAAATCGCTATCCGCTCTTCCTATTAATTCATTTTTTAAAAACTCAAAAAATACAAAATATCCAACCAATAAAAACAAAATACCAAAACCAAACTTATATACCTCTACTAAAATAATCTAACACAAACAAAAAAATACTTAACACTTCTCAAACTCCTCCTCTCCCCTTACAACCTTTCTAACATTAACCCTACTCTTATAGCCTCCCGCAAATATAAATAACGCCCAAAAAAAGCAAAATAAAATCAACAAACTCTAATTTTCCAACCCAATAACCCAACATTATTAATAATAAACCTCCAAAAACAATAAACCCTATACCTAATCTATCACCACCTCATCATAACTACCCACAACACAACATCAACACCACTACAAACTAAACACAATACTACGAGCAATATATAGCAACAGCAACAACACAACCCTAACTAAACATCTACATCAAACAACTTACCCATAACCTACCTTACTACTACCTAAAAAAACTAACTACTATACAAACCTACAACTACTACCACCTCTTAACCTTAAAA
>H4XQCM208I431A
ATCAGACACGCAATCAAATTTCTCAACTCTATAAAACTAAAATAAAAAAACTTTATATACCAATCGTGTCTGAT
>H4XQCM208J1XQH
ATCAGACACGCAATCAAATTTCTTAACTCTATAAATTACTAAGTCTCTTCATCCCTCCCTAAAACAACTACTACCCACTACCTAAAAAAATATACGCTTACACATTAAAAATCACTATCCACTCTCCCTATTAATTCATTTTTTAAAAACTCGAAAAATACAAAATATCCAACCAATAAAAACAAAAATACCGAAACCAAACTTATATACCTCTACTAAAATAATCTAACACAAAACAAAAAAATACTTAACACTTCTCAAACTCCTCCTCTCCCCTTACAGCCTTTCTAACATTAACCCTACTCTTATAACCTCCCACAAAATATAAATAACACCCAAAAAAACCAAATAAAAATCAACAAAACTCTAATTTTCCGACCCGAATAAACCCAACATTATTTAATAATAAAACCTCCAAAAACAATAAACCCTATACCTAATCTATCACCACCTCATCGTAACTACCCGCGAACGCGACGTCAAACGCCACTACGAAGCTAAACACAAATACTACAAACAATATATAGCAAACGACAAACGCGCGACCCTAATAAACGTCTACGTCAAACAACTTACCCATAACCTCCTTCACTCCTAAAAAAAAACTAACTCGTACAAACCTACGAACTACTACCACCTCTTAACCTTAAAAATACGCGACTAAATAAAAAACTTAATTAA
>H4XQCM208JJ8IT
ATCAGACACGCAATCAAATTTCTCAACTCTATAAACAAAACAAAACCTAAAATAAAAAAACTTATATACCAATCGTGTCTGAT
>H4XQCM208I4FIZ
ATCAGACACGCAATCAAATTTCTCAACTCTATAAAACTAAAATAAAAAACTTTATATACCAATCGTGTCTGAT
>H4XQCM208JHD0Y
ATCAGACACGCAATCAAATTTCTCAACTCTATAAATTACTAAATCTCTTCATCCCTCCCTAAAACAACTACTACCCACTACCTAAAAAAATATACACTTACACATTAAAAATCACTATCCACTCTTCCTATTAATTCACTTTTTAAAAACTCAAAAAATACAAAATATCCAACCAATAAAAGCAAAAATGCCAAAACCAAACTTATATACCTCTACTAAAATAATCTAACACAAAACAAAAAAATACTTAACACTTCTCAAACTCCTCCTCTCCCCTTACGACCTTTCTAACGTTAACCCTACTCTTATAACCTCCCGCAAAATATAAATAACGCCCAAAAAAAACAAAATAAAAATACGACAAAACTCTAATTTTCCAACCCAAATAAACCCAACATTATTTAATAATAAACCTCCGAAAACAATAAACCCTATACCTAATCTATCGCCGCCTCATCGTAACTACCCGCGAACGCGACGTCAAACACCACTACAAACTAAACACAAATACTACGAGCAATATATAGCGAACGACGAGCACACAACCCTAACAAACATCTACATCAAAACAACTCACCCCATAACCTCCCTTCACTCCTAAAAAAAACTAACTCATACAGACTTCAAACCTCTACCACCTCCTTAACTTAAAAA
>H4XQCM208JA8I5
ATCAGACACGCAATCAAATTTTCTCAACTCTATAAATTACTAAATCTCTTCATCCCTCCCTAAAACGACTACTACCCACTACCTAAAAAAATATACGCTTACGCGTTAAAAATCGCTATCCGCTCTTCCTATTAATTCATTTTTTAAAAACTCAAAAAATACAAAATATCCAGCCAATAAAAACAAAAATACCAAAACCAAACTTATATACCTCTACTAAAATAATCTAACACAAAACAAAAAAATACTTAACACTTCTCAAACTCCTCCTCTCCCCTTACAACCTTTCTAACATTAACCCTACTCTTATAACCTCCCACAAAATATAAATAACGCCCAAAAAAAGCAAATAAAAATACAACAAAGCCCTAATTTTCCAGCCCAAATAAACCCAGCATTATTTAATAATAAAGCCTCCAAAAAACAATAAACCCTATACCTAATCTATCACCACCTCATCATAACTACCCACGAACACAACATCAAACACCACTACAAACTAAACACAAATACTACGAACGATATATAACAAACAACAAGACGCGCGGCCCTAATAAAGACATACTGCATCAAAGCAACTTGCCCATAGCCTCCTTCACTCCTAAAAAAAAGACTGCTCATACAACG
>H4XQCM208JG0KK
ATCAGACACCAATCAAATTTCTCAACTCTATAAAACTAAAATAAAAAAACTTTAATATACCAATCGTGTCTGAT
>H4XQCM208JEBSN
ATCAGACACGCAATCAAATTTCTCAACTCTATAAAATGCTAAATCTCTTCATCCCTCCCTAAAGCAGCTACTGCCCGCTACCTAAAAAAATATACACTTACACATTAAAAATCGCTATCCGCTCTTCCTATTAATTCATTTTTTAAAAGCTCAAAAAATACAAAATATCCAGCCAATAAAAGCAAAAATGCCAAAACCAAGCTTATATGCCTCTGCTAAAATAATCTAGCGCAAAGCAAAAAAAATGCTTAGCGCTTCTCAAGCTCCTCCTCTCCCCTTGCAGCCTTTCTAACATTAGCCCTGCTCTTATAGCCTCCCGCAAAATATAAATAACGCCCCAAAAAAAGCAAAATAAAATCAACAAAGCTCTAATTTACCAGCCCAAATAAACCCCAGCATTATTTAATAATAAAGCCTCCAAAAAGCAATAAAGCCCTATACCTAATCTATCACCACCCCATCATAACTACCTACAAACACAACATCAAACGCCACTACAAACTAAGCACAAATACTACAAGCAATATATAGCAAACAGCAAGCGCACAGCCCTAAA
>H4XQCM208JI638
ATCAGACACGCAATCAAATTTCTCAACTCTATAAATTGCTAAATCTCTTCATCCCTCCCTAAAGCGGCTACTGCCCGCTACCTAAAAAAATATGCGCTTACGCATTAAAAATCGCTATCCGCTCTTCCTATTAATTCATTTTTAAAGCTCAAAAATACAAAATATCCAACCAATAAAAGCAAAAATGCCAAACCAAGCTTATATGCCTCTGCTAAGATAATCTAGCGCAAAACAAAAAAATGCTTAGCGCTTCTCAAACTCCTCCTCTCCCCTTACAACCTTTCTAACATTAACCCTACTCTTATAACCTCCCACAAAATATAAATAACACCCAAAAAAACAAATAAAATCAACAAACTCTAATTTTCCAACCCAAACTAAACCCAGCATTATTTAATAATAAGCCTCCGAAAGCAATAAAGCCCTATGCCTAATCTATCGCCGCCTCATCATAGCTACCCGCGAACACGACGTCAAACNCCACTACAAACTAAACACAAATACTACAAACAATATATAACAAACAACAAACACACAACCCTAATAAACATCTACATCAAACAACTTACCCATAACCTCCTTCAA
>H4XQCM208JBQCN
ATCAGACACGCAATCAAATTTCTCAACTCTATAAATTACCAAATCTCTTCATCCCTCCCTAAAACAACTACTGCCCGCTACCTAAAAAAATATACGCTTACACATTAAAAATCACTATCCACTCTTCCTATTAATTCATTTTTAAAAACTCAAAAAATACAAATATCCAACCAATAAAACAAAAATACCAAAACCAAACTTATATACCTCTACTAAAATAATCTAACACAAAACAAAAAAATACTTAACACTTCTCAAACTCCTCCTCTCCCCTTACAACCTTTCTAACATTAACCCTACTCTTATAACCTCCCACAAATATAAATAACACCCAAAAAAACAAATAAAAATACAACAAAACTCTAATTTTCCAACCCAAATAAACCCAACATTATTTAATAATAAACCTCCGAAAAACGATAAAACCCTATACCTAATCTATCACCGCCTCATCGTAACTACCAACAAACGCAACATCAAACACCACTACGAAACTAAACACGAATACTACGAACGATATATAACAAACAACGAACACGCGACCCCTAATAAAACGTCTACATCAAACAACTTACCCATAGCCTCCTTCACTCCTAAAAAAAAACTAACTACGTACAAGACCTCGAACTACTACCGCCCTCTTAACCTTAAAAAACTACGCAACCTAAAAA
>H4XQCM208JGQOF
ATCAGACACGCAATCAAATTTCTCAACTCTATAAATTACTAAATCTCTTCATCCCTCCCTAAAACAACTACTACCCACTACCTAAAAAATATACGCTTACGCATTAAAAATCACTATCCGCTCTTCCTATTAATTCATTTTTAAAAACTCAAAAATACGAAATATCCAGCCAATAAAAGCAAAAATGCCAAAACCAAACTTATATACCTCTACTAAAATAATCTAACACAAACAAAAAAATACATAACACTTCTCAAACTCCTCCTCTCCCCTTACGACCTTTCTAACGTTAACCCTACTCTTATAACCTCCCACAAATATAAATAACACCCAAAAAAGCAAAATAAAAATCAACAAAGCTCTAATTTTCCAGCCCAAATAAACCCCAGCATTATTTAATAATAAACCTCCGAAAACGATAAACCCTATACCTAATCTATCACCGCCTCATCGTAACTACCCGCGAACGCGACATCAAACACCACTACAAACTAACACAAATACTACAACAATATATAACAAACGACGAGCACGCGGCCCTAATAAAGCGTCTGCGTCAAAGCAACTTGCCCATAGCCTCCTTCACTCCTAAAAAAAACTACTCGTACAAACCTCGAACT
>H4XQCM208JM169
ATCAGACACGCAATCAAATTTCTCAACTCTATAAATTGCTAAATCTCTTCATCCCTCCCTAAAACGACTACTACCCGCTACCTAAAAAATATACGCTTACGCGTTAAAAATCGCTATCCGCTCTTCCTATTAATTCATTTTTAAAAACTCAAAAAATACGAAATATCCAACCAATAAAAACAAAAATACCGAAACCGAACTTATATGCCTCTACTAAAATAATCTAACGCAAAGCAAAAAAAATGCTTAACACTTCTCAAACTCCTCCTCTCCCCTTACGACCTTTCTAACATTAACCCTACTCTTATAACCTCCCACAAAATATAAATAACACCCAAAAAGAACAAAATAAAAATCGACAAAACTCTAATTTTCCAACCCAAATAAACCCAACATTATTAATAATAAAGCCTCCAAAAAGCAATAAAGCCCTATACCTAATCTATCACCGCCTCATCGTAACTACCCGCGAACGCAACGTCAAACACCACTACAAACTAAACACAAATACTACAAACGATATATAACGAACAACAAACACACAACCCTAATAAAACATCTACGTCAAACGACTTACCCATAACCTCCTCCACTCCTAAAAAAAAGACTAGCTCATGCAAGCCTCAAACTACTACCCG
>H4XQCM208JF2H5
ATCAGACACGCCCACAAAATTAAAAAATTTAACTAACATTCAAACTATCCAATCAATAACTACCGCTAAAAAATAAAACTAAACAACGTAAACTACAACTAAAAAAAACGTAAACACGAAACACTAAAATAATTAACTAAAAACACTTCCGTTAAACATCTAAACGTTTCCTTAACTCTTCTAACGCCAAATATCGTTCGTAACAAAATTATTCGACGACTAACGAACAATAATAAACCGCATCGCGACGAAAAAAATTATCCAACAACCAACTAATACTATCAAAAAAATAATTAAAACTAATACGAAAAAATACGAACCGAACTCACTTAAAAACTACGACTTAACGAACCGCGTCACTCAATAACGCGAACACGCCTCTTTACCCGAACAAAAACATATACAACGCATACCCACAACGACGAAACCGCCGAATTCCCTAACGTACCAATCAAACCTTCTCCTTTTCCGCAAACCGTATATTTCTTTACCGCTCTCCCCCCGAAACCTTTTAAAAATTATTTAAAATATAATAAAAAATAATACGTAATATTATCTTAATAATACCGTTAACTAATAAAAACCACTAATTTAAACTATATATACAAACATACAAATTAAAATAATATAAACTAAATAAAAAAACTTTAAACTTAAATAAACTATATACTATTTNTTTACGTTGTCGTGTATACTCTAGCGGCGTGCG
>H4XQCM208I9OR8
ATCAGACACGCAATCAAATTTTCTCAACTCTATAAATTACTAAATCTCTTCATCCCTCCCTAAAAACGACTACTACCCACTACCTAAAAAATATACGCTTACACGTTAAAAATCGCTATCCGCTCCTCCTATTAATTCATTTTTTAAAAACTCAAAAAATACAAAATATCCAACCAATAAAAACAAAAATACCGAAACCAAACTTATATACCTCTACTAAAATAATCTAACACAAAACAAAAAAATACTTAACACTTCTCAAACTCCTCCTCTCCCCTTACGACCTTTCTAACGTTAACCCTACTCTTATAACCTCCCGCAAAATATAAATAACGCCCAAAAAAAACAAAATAAAAATACGACGAAACTCCTAATTTTTCCGACCCGAATAAACCCAACATTATTTAATAATAAACCTACCGAAAACGATAAACCCTATACCTAATCTATCGCCGCCTCATCGTAACTACCCACGAACACAACGTCAACACCACTACGATACTAAACACGAATACTACGAACGATATATAACGAACGACGAACGCGCGACCCTAACAAACATCTACATCAAACAACTTACCCATAACCTCCTTCACTCCTAAAAAAAACTAACTACATACAAACCTACGAACTACTACCGCCTCTTAACCTTAAAAAACTTACACAACTAAACTAAAAAACTTTAAATTAA
>H4XQCM208I7UD8
ATCAGACACGCAATCAAATTTCTCAACTCTATAAAACTAAAATAAAAAACTTTATATACCAATCGTGTCTGAT
>H4XQCM208JA5L2
ATCAGACACGCAATCAAATTTCTCAACTCTATAAATTGCTAAATCTCTTCATCCCTCCCTAAAGCAGCTACTGCCCGCTACCTAAAAAAATATGCGCTTGCGCATTAAAAATCGCTATCCGCTCTTCCTATTAATTCATTTTTAAAAGCTCAAAAAATACAAAATATCCAGCCAATAAAAGCAAAAATGCCAAAACCAAGCTTATATGCCTCTGCTAAAATAATCTAGCGCAAAGCGAAAAAAATGCTTAGCACTTCTCAAACTCCTCCTCTCCCCTTGCAGCCTTTCTAACATTAGCCCTGCTCTTATAGCCTCCCGCAAATATAAATAACGCCCAAAAAGCAAAATAAAATCAACAAAGCTCTAATTTTCCAGCCCAAATAAACCCAACATTATTAATAATAAACCTCCAAAAACGATAAACCCTATACCTAATCTATCACCACTTCATCATAACTACCCACAAACACAACATCAAACACCACTACAAACTAAACACAAATACTACAAGACAATATATAGCAAACAGCAAGCGACGCAGACCCTAATAAACGCA
>H4XQCM208JU8S3
ATCAGACACGCCCACAAAATTAAAAAATTTAAACTATCAAAAAATAACTATATTACTATTTTCTTTCGTGTCTGAT
>H4XQCM208JFD28
ATCAGACACGCAATCAAATTTCTCAACTCTATAAAACTAAAATAAAAAACTTTATATACCAATCGTGTCTGAT
>H4XQCM208JF90Z
ATCAGACACGCAATCAAATTTCTTCAACTCTATAAATTACTAAATCTCTTCGTCCCTCCCTAAAGCGACTACTGCCCGCTACCTAAAAAAATATACGCTTTACGCGTTTAAAAATTCGCTATCCGCTCTTCCTATTAATTCGTTTTTTAAAAACTCGAAAAATACGAAATATCCAACCAATAAAAACAAAAATACCGAAACCGAACTTATATACCTCTACTAAAATAATCTAGCGCAAAGCGAAAAAATACTTAGCACTTCTCAAACTCCTCCTCTCACCTTACGGCCTTTCTAACGTTAACCCTACTCTTATAACCTCCCGCAAAATATAAATAACGCCCAAAAAAACAAATAAAAATACGACGAAACTCTAATTTTCCGTACCCGAATAAACCCAACATTATTTAATAATAAAGCCTCCGAAAACGATAAAGCCCCTATGCCTAATTTATCGCCGCCTCATCGTAACTACCCGCGAACGCAACGTCAAACGCCACTACGAACTAAACACGAATACTACGAACGATATATAACGAACGACGAACGCGCGACCCCTAATAAAACGTCTACGTCAAAACGACTTACCCCGTAACCTCCTTCACTCCTAAAAAAAAGACTGCTCGTACAAACCTCCGAGCTCTGCCGCCTCTTAGCCTTAAAAATACG
>H4XQCM208JIUXM
ATCAGACACGCAATCAAATTTCTCAACTCTATAAATTACTAAATCTCTTCGTCCCTCCCTAAAACGACTACTGCCCGCTACCTAAAAAAATATACGCTTACGCGTTAAAAATCGCTATCCGCTCTTCCTATTAATTCATTTTTTAAAAACTCGAAAAATACAAAATATCCAACCAATAAGAACAAAAATACCAAAACCAAACTTATATACCTCTACTAAAATAATCTAACGCAAAACAAAAAAATACTTAACACTTCTCAAACTCCTCCTCTCCCCTTACAACCTTTCTAACGTTAACCCTACTCTTATAACCTCCCACAAATATAAATAACACCCAAAAAAACAAATAAAATACGACGAAACTCTAATTTTCCAACCCAAATAAACCCAACATTATTTAATAATAAAGCCTCCGAAAACGATAAACCCTATACCTAATCTATCGCCGCCTCATCATAACTACCCACGAACACGACATCAAACACCACTACAAAACTAAACACAAATACTACAAACGATGTATAACAAACGACGAACGACGCGGCCCTAATAAAACGTCTACGTCAAAGCAACTTACCCATAACCTCCTTCACTCCTAAAAAAAAACTACTACATACAAACCTACGGACTCTACCGCCTCTTAACCTTAAAAATACGCGACTAAGAAA
>H4XQCM208JIKZ3
ATCAGACACGCAATCAAATTTCTCAACTCTATAAATTACTAAATCTCTTCGTCCCTCCCTAAAACGACTACTACCCCGCTACCTAAAAAAATATACGCTTACGCGTTAAAAATCGCTATCCGCTCTTCCTATTAATTCGTTTTTAAAAACTCGAAAAATACAAAATATCCAACCAATAAAAACAAAAATACCAAAACCGAACTTATATACCTCTACTAAAATAATCTAACGCAAACGAAAAAATACTTAACGCTTCTCAAACTCCTCCTCTCCCCTTACGGCCTTTCTAACGTTAACCCTACTCTTATAACCTCCCGCAAATATAAATAACGCCCAAAAAAACAAATAAAAATACGACGAAACTCTAATTTTCCGTACCCGAATAAACCCAACGTTATTTAATAATAAACCTCCGAAAACCATAAACCCTATACCTAATCTATCGCCGCCTCATCGTAACTACCCGCGAACGCGACATCAAACGCCACTACGAACTAAACACGAATACTACGAACGATATATAACGAACGACGAACGCGCAACCCTAATAAACGTCTACGTCAAAGCGACTTACCCATAACCTCCTTCACTCCTAGAAAAAAACTACTACATACAAACCTCGAACTCTACCGCCTCTTAGCCTTAAAAATACGCGACTAAATAAAAAACTTTAATATACC
>H4XQCM208JL31R
ATCAGACACGCAATCAAATTTCTCAACTCTATAAATTACTAAATCTCTTCGTCCCTCCCTAAAGCGGCTACTGCCCGCTACCTAAAAAAATATGCGCTTGCGCATTAAAAATCGCTATCCGCTCTTTCCTATTAATTCATTTTTTAAAGACTCGAAAATACGAAATATCCAACCAATAAAAACAAAATACCGAAACCGAACTTATATACCTCTACTAAATAATCTAACGCAAACGAAAAAATACTTAACGCTTCTCAAGCTCCTCCTCTCCCCTTACGGCCTTTCTAACGTTAGCCCTGCTCTTATAGCCTCCCCGCAAAATATAAATAACGCCCAAAATAAACAAAATAAAAATCGACGAAACTCTAATTTTCCGACCCCGAATAAACCCAACGTTATTTAATAATAAACCTCCGAAAAACGATAAAACCCTATACCTAATCTATCGCCGCCTCATCGTAGCTACCCGCGAACGCGACGTCAAACGCCACTACGAAGCTAAACACGAATACTACGAGCGATATATAACGAACGACAAACGCGCGACCCCTAATAAACGTCTACGTCAAAACGACTTACCCGTAACCNCCTTCACTCCTAAAAAAAACTACTACATACAAACCTCGAACTCTGCCGCCT
>H4XQCM208JC2ZO
ATCAGACACGCAATCAAATTTCTCAACTCTATAAATTACTAAATCTCTTCGTCCCTCCCTAAAACAACTACTACCCACTACCTAAAAAAATATACGCTTACGCGTTAAAAATCACTATCCACTCTTCCTATTAATTCGTTTTTAAAAAACTCGAAAAATACAAAATATCCAACCAATAAAAACAAAAATACCAAAACCAAACTTATATACCTCTACTAAAATAATCTAACACAAGACAAAAAAATACTTAGCACTTCTCAAACTCCTCCTCTCCCCTTACGACCTTTCTAACATTAACCCTACTCTTATAACCTCCCACAAAATATAAATGACACCCAAAAAAAACAAATAAAATCAACAAAACTCTAATTTTCCAACCCAAATAAACCCAACATTATTTAATAATAAAACCTCCGAAAACGATAAACCCTATACCAATCTATCGCCACCTCATCGTAACTACCCACGAACACGACGTCAAACACCACTACGAAACTAAACACAATACTANAAACAATATATAACAAACAACAAACACACAACCCTAATAAACAATCTACACTCTAAACAAACTTACCCATAAACCTCCTTCACTCCTAAAAAAAACTAACTACACTAACAACCTACGAACTACTACCGCCTCTACCTTAAAAACTACTACAACTAAACAAAAAATTTAAAA
>H4XQCM208JV67C
ATCAGACACGCAATCAAATTTCTCAACTCTATAAAAAACTACTAAAATAAAAAAAACTTTATATACCAATCGTGTCTGAT
>H4XQCM208JD1KT
ATCAGACACGCAATCAAATTTCTCAACTCTATAAATTGCTAGATCTCTTCATCCCTCCCTAAAGCAGCTACTGCCCGCTACCTAAAAAAATATACACTTACACATTAAAAAATCGCTATCCGCTCTTCCTATTAATTCATTTTTTAAAAGCTCAAAAAATACAAAATATCCAGCCAATAAAAGCAAAAATGCCAAAACCAAGCTTATATGCCTCTGCTAAAATAATCTAGCGCAAAGCAAAAAAAATACTTAGCGCTTCTCAAACTCCTCCTCTCCCCTTACAACCTTTCTAACATTAACCCTGCCCTTATAACCTCCCACAAAATATAAATAACACCCAAAAAAAACAAATAAAAATCAACAAAACTCTAATTTTCCAACCCAAATAAACCCAACATTATTTAATAATAAAACCTCCAAAAACAATAAAACCCTATACCTAATCTATCACCACCTCATCATAACTACCCGCAAACGCAACATCAAGCGCCACTACAAAGCTAAGCACAAATAACTACAAGCAATATATAGCAAACAGCAAGCGCGCAGCCCTAATAAAGCATCTGCATCAAAG
>H4XQCM208I9X9E
ATCAGACACGCAATCAAATTTCTCAACTCTATAAATTGCTAAATCTCTTCATCCCCTCCCCTAAAGCAGCTACTGCCCGCTACCTAAAAAAATATACACTTACACATTAAAAATCGCTATCCGCTCTTCCTATTAATTCATTTTTAAAAGCTCAAAAAATACAAATATCCAGCCAATAAAAGCAAAAATGCCAAAACCAAGCTTATATGCCTCTGCTAAGATAATCTAGCGCAAACAAAAAAATAGCTTAGCGCTTCTCAAGCTCCTCCTCTCCCCTTGCAGCCTTTCTAACATTAGCCCTGCTCTTATAGCCTCCCGCAAAATATAAATAACACCCAAAAAAAACAAATAAAAATACAACAAAACTACTAATTTTACCTAGCCCAATAAACCCAACGCATTATTTAATAATAAACCTACCAAAAACAATAAACCCTAACTACCTAATACTATCACCACCTCATACATAACTACCCACAAACACAACATCAAACACCACTACAAACTAAACAACAAATACTACAAACAATATATAACAAACAAACAAACAACACAAACCCTAACTAAAGACATACTGACATCAAAGTAAA
>H4XQCM208I9T5D
ATCAGACACGCAATCAAATTTCTCAACTCTATAAATTGCTAGGTCTCTTCATCCCTCCCTAAAGCAGCTACTGCCCGCTACCTAAAAAAATATACACTTACACATTAAAGATCGCTATCCGCTCTTCCTATTAATTCATTTTTTAAAAGCTCAAAAAATACAAAATATCCAGCCAATAAAAGCAAAAATGCCGAAACCGAGCTTATATGCCTCTGCTAAAATAATCTAGCGCAAAGCAAAAAAGATGCTTAGCGCTTCTCAAGCTCCTCCTCTCCCCCTTGCAGCCTTTCTAACATTAGCCCCTGCTCTTATAGCCTCCCGCAAAATATAAATAACGCCCCAAAAAAAGCAAAATAAAATCAACGAAACTCTAATTTTCCAACCCAAATAAACCCAACATTATTAATAATAAACCTCCAAAAACAATAAACCCTATACCTAATCTATCACCACCTCATCATAACTACCCACAAACACAACACCAANCGCCACTACAAAGCTAAGCACAAATACTACAAGCAATATATAACGAACGACAAACGCGCGACCCTAACTAAACATCTGCA
>H4XQCM208JPQD7
ATCAGACACGCAATCAAATTTCTCAACTCTATAAATTGCTGAATCTCTTCATCCCTCCCTAAAGCGGCTACTGCCCCGCTACCTAAAAAAATATGCGCTTGCGCATTAAAAATCGCTATCCGCTCTTCCTATTAATTCATTTTTTAAAAGCTCAAAAAATACAAAATATCCAGCCAATAAAAGCAAAAATGCCAAAACCAAACTTATATGCCTCTGCTAAAATAATCTAACGCAAAGCAAAAAAAATGCTTAGCGCTTCTCAAGCTCCTCCTCTCCCCTTGCAGCCTTTCTAACATTAGCCCTGCTCTTATAGCCTCCCGCAAAATATAAATAACGCCCCAAAAAAGCAAAATAAAAATCAACAAAGCTCTAATTTTCCAGCCCAAATAAACCCCAGCATTATTTAATAATAAAGCCTCCAAAAAACAATAAACCCTATACCTAATCTATCACCACCTCATCATAACTACCCACAACACAACATCAAACACCACTACAAACTAAACACAAATACTACAAACAATATATAACAAACAACAAGCGCGCAGCCCTAATAAAGCATCTA
>H4XQCM208JDMFI
ATCAGACACGCAATCAAATTTCTCAACTCTATAAATTACTAAATCTCTTCATCCCTCCCTAAAACAACTACTACCCACTACCTAAAAAAATATACGCTTACACATTAAAAATCGCTATCCGCTCTTCCTATTAATTCATTTTTTAAAAACTCAAAAAATACAAAATATCCAACCAATAAAAGCAAAAATGCCAAAACCAAACTTATATACCTCTACTAAAACAATCTAACACAAAACGAAAAAAATACTTAACACTTCTCAAACTCCTCCTCTCCCCTTACGACCTTTCTAACATTAACCCTACTCTTATAACCTCCCACAAATATAAATAACGCCCAAAAAAAGCAAATAAAAATCAACGAAACTCTAATTTTCCGACCCGAATAAACCCAACGTTATTTAATAATAAACCTCCAAAAACAATAAACCCTATACCTAATCTATCACCACCTCATCATAACTACCCACAAACACAACATCAAACGCCACTACAAACTAAGACACGAATAACTACGAACGATATATAACGAACGACGAACAACAACAACCCTAAACTAAAGACATCTACATCAAACAAACTTAACCCACTAACCTACCTTACCACTCCTAAAAAAAACTAAACCTACACTAACTAAACCAACCGTAACTACTCGTCCGCCCTCCTTACG
>H4XQCM208JEEAC
ATCAGACACGCAATCAAATTTCTCAACTCTATAAATTACTAAATCTCTTCATCCCTCCCTAAAAACGACTACTACCCGCTACCTAAAAAATATACGCCTACACATTAAAAATCACTATCCACTCTTCCTATTAATTCATTTTTAAAAACTCAAAAAATACAAAATATCCAACCAATAAAAACAAAAATACCAAAACCAAACTTATATGCCTCCACTAAAATAATCTAGCACAAAACAAAAAAATACTTAACACTTCTCAAACTCCTCCTCTCCCCTTACAACCTTTCTAACGTTAACCCTACTCTTATAACCTCCCGCAAAATATAAATAACACCCAAAAAAAACAAAATAAAAATCAACAAAACTCTAATTTTCCAACCCAAATAAACCCAACATTATTTAATAATAAAGCCTCCAAAAAGACAATAAAGCCCTATGCCTAATCTATCACCGCCTCATCATAACTACCCACGAACACAACATCAAACACCACTACAAGACTAAACACAAATACTACGAATGATATATAACAAACAAACAAACACACAACCCTAATAAAACGTACTACATCAAACAAACTTACCCATAAACCTCCTTCACTCCTAAAAAAAAGACTAGCTCATAGCAAG
>H4XQCM208JKI2U
ATCAGACACGCAATCAAATTTCTCAACTCTATAAATTGCTAAATCTCTTCATCCCTCCCTAAAGCAGCTACTGCCCGCTACCTAAAAAAATATACACTTACACATTAAAAATCGCTATCCGCTCCTCCTATTAATTCATTTTTTAAAAGCTCAAAAATACAAAATATCCAGCCAATAAAAGCAAAAATGCCAAAACCAAGCTTATATGCCTCTGCTAAAATAATCTAGCGCAAAGCAAAAAAAATGCTTAGCGCTTCTCAAGCTCCTCCTCTCCCCTTGCAGCCTTTCTAACATTAGCCCTGCTCTTATAGCCTCCCGCAAATATAAATAACGCCCAAAAAAGCAAAATAAAATCAACAAAGCTCTAATTTTCCAGCCCAAATAACCCAGCATTATTAATAATAAGCCTCCAAAAACAATAAACCCTATACCTAATCTATCACCACCTCATCGTAACTACCCACGAACGCGACGTCAAACACCACTACAAACTAAACACAAATACTACAAACAATATATAACAAACAACAAACACACAACCCTAACAAACATACTACATCAAACAACTTAA
>H4XQCM208JNJNZ
ATCAGACACGCAATCAAATTTCTCAACTCTATAAATTACTAAATCTCTTCGTCCCTCCCTAAAACGACTACTACCCGCTACCTAAAAAAATATACGCTTACGCGCTAAAAATCGCTATCCGCTCTTCCTATTAATTCGTTTTTTAAAAACTCGAAAAATACGAAATATCCAGCCAATAAAAGCAAAAATGCCGAAACCGAACTTATATACCTCTACTAAAATAATCTAACGCAAAACGAAAAAAATACTTAACACTTCTCAAACTCCTCCTCTCCCCCTTACGACCTTTCTAACGTTAACCCTACTCTTATAACCTCCCGCAAAATATAAATAACGCCCCAAAAAAAACAAAATAAAAATACGACGAAACTCTAATTTTCCGGCCCGAATAAACCCAGCGTTATTTAATAATAAACCTCCGAAAACGATAAACCCTATACCTAATCTATCGCCGCCTCATCGTAACTACCCACGAACGCGACGTCAAACGCCACTACGAAACTAAACACGAATACTACGAACGATATATAACGAACGACGAACACGCGGCCCCTAATAAAGCGTCTGCGTCAAAACGACTTACCCCGTAGCCTCCTTCACTCCTAAAAAAAAGACTACTCGTACAAACCTCGAACTCTACCGCCTCTTAACCTTAAAAACTACGCACTAAATAAAAAACTTTAAA
>H4XQCM208JTM5Q
ATCAGACACGCAATCAAATTTCTCAACTCTATAAATCACTAAATCTCTTCGTCCCTCCCTAAAACGACTACTGCCCGCTACCTAAAAAAATATACGCTTACGCGTTAAAAATCGCTATCCGCTCTTCCTATTAATTCATTTTTTAAAAACTCGAAAAATACAAAATATCCAACCAATAAAACCAAAATACCGAAACCAAACTTATATACCTCTACTAAAATAATCTAACGCAAAACAAAAAATACTTAACACTTCTCAAACTCCTCCTCTCCCCTTACAACCTTTCTAACGTTAACCCTACTCTTATAACCTCCCACAAATATAAATAACACCCAAAAAAACAAATAAAATCGACGAAACTCTAATTTTCCAACCCAATAACCCAACATTATTTAATAATAAGCCTCCGAAAAACGATAAACCCTATACCTAATCTATCGCCGCCTCATCATAACTACCCACGAACACGACATCAACACCACTACAAACTAACACAATACTACAACGATATATAACAAACGACGAACGCGCGACCCCTAATAAACGTACTACGTCAAAGCAACTTACCCATAACCTCCTTCACTCCTAAAAAAACTACTCATACAAACCTCGGACTCTACCGCCTCTTACCTTAAAATACGCGACTAAATAAAAAA
>H4XQCM208JXL83
ATCAGACACGCAATCAAATTTCTCAACTTCTATAAATTACTAAAATCTCTTCGTCCCTCCCTAAAACGACTACTACCCGCTACCTAAAAAATATACGCTTACGCGTTAAAAATCGCTATCCGCTCTTCCTATTAATTCGTTTTTTAAAAACTCGAAGAATACGAAATATCCAACCAATAAAACAAAAATACCGAAACCGAACTTATATACCTCTACTAAAATAATCTAACGCAAAACGAAAAAATACTTAACACTTCTCAAACTCCTCCTCTCCCCTTACGACCTTTCTAACGTTAACCCTACTCTTATAACCTCCCACAAAATATAAATAACGCCCAAAAAAACAAATAAAAATCGACGAAACTCTAATTTTCCGACCCGAATAAACCCAACGTTATTTAATAATAAACCTCCGAAAACGATAAACCCTATACCTAATCTATCGCCGCCTCATCGTAACTACCCGCGAACGCGACGTCAAACGCCACTACGAAACTAAACACGAATACTACGAACGATATATAACGAACGACGAACGCGCGACCCCTAACAAAACGTCTACGTCAAAACGACTTACCCGTAACCTCCTTCACTCCTAAAAAAAACTACTCGTACAAACCTCGAACTCTACCGCCNCTTAACCTTAAAAACTACNCGACTAAATAAAAAAACTTATATACAACTACTGT
>H4XQCM208JZ26Y
ATCAGACACGCAATCAAATTTCTCAACTCTATAAATTACTAAATCTCTTCGTCCCTCCCTAAAACGACTACTACCCGCTACCTAAAAAATATACGCTTACGCGTTAAAAATCGCTATCCGCTCTTCCTATTAATTCGTTTTTAAAAACTCGAAAAATACGAAATATCCAACCAATAAAACAAAATACCGAAACCGAACTTATATACCTCTACTAAATAATCTAACGCAAACGAAAAAATACTTAACGCTTCTCAAGCTCCTCCTCTCCCCTTACGGCCTTTCTAACGTTAGCCCTACTCTTATAACCTCCCGCAAAATATAAATAACGCCCAAAAAAAACAAATAAAAATACGACGAAACTCTAATTTTCCGACCCCGAATAAACCCAACGTTATTTAATGATAAACCTCCGAAAAGCGATAAACCCTATACCTAATCTATCGCCGCCTCATCGTAACTACCCGCAAACGCGACGTCAAACGCCACTACGAAACTAACACGAATACTACGAACGATATATAACGAACGACGAACGCGCGACCCCTAATAAACGTCTACGTCAAACGACTTACCCGTAACCTCCTCCACTCCTAAAAAAAACTACTCATACAAGCCTCGAACTCTGCCGCCTCTTAACCTTAAAAATACGCGACTAAATAAAAAACTTAATATA
>H4XQCM208JUL8O
ATCAGACATGCAATCAAATTTTCTTCAACTCTATAAATTACTAAATCTCTTCATCCCTCCCTAAAACAACTACTACCCACTACCTAAAAAAATACACACTTACACGTTAAAAATCACTATCCACTCTTCCTATTAATTCATTTTTAAAAACTCAAAAAATACAAAATATCCAACCAATAAAACAAAATACCAAAACCAAACTTATATACCTCTACTAAATAATCTAACGCAAACAAAAAAATACTTAACACTTCTCAAACTCCTCCTCTCCCCTTACAACCTTTCTAACATTAACCCTACTCTTATAACCTCCCACGAATATAAATAACGCCCAAAAAAACAAATAAAATCAACAAACTCTAATTTTCCAACCCAAATAACCCAACATTATTAATAATAAACCTCCAAAAACAATAAACCCTATACCTAATCTATCACCACCTCATCATAACTACCCGCGAACGCGACGTCAAACGCCACTACGAACTAAACACAATACTACAACAATATATAGCAAACGACGAACGCGCGACCCTAATAAACATCTACATCAAACAACTTACCCATAACCTCCTTCACTCCTAAAAAAAAACTACTACGTACAAACCTCAAACTCTACCACCTCTTAACCTTAAAATACACAACTAAATAAAAAA
>H4XQCM208I8UKM
ATCAGACACGCAATCAAATTTCTCAACTCTATAAATTACTAAATCTCTTCATCCCTCCCTAAAACAACTACTACCCACTACCTAAAAAAATATACACTTACACATTAAAAATCGCTATCCGCTCTTCCTATTAATTCATTTTTTAAAAGCTCAAAAAATACAAAATATCCAACCAATAAAAACAGAAATACCAAAACCAAACTTATATACCTCTACTAAAATAATCTAACACAAAACAAAAAAAATACTTAACACTTCTCAAACTCCTCCTCTCCCCTTACAGCCTTTCTAACATTAGCCCTACTCTTATAGCCTCCCGCAAAATATAAATAACGCCCAAAAAAAACAAATAAAAATCAACAAAACTCTAATTTTCCAACCCAAATAAACCCAACATTATTTAATAATAAAACCTCCGAAAACAATAAACCCTATACCTAATCTATCACCGCCTCATCGTAACTACCCGCGAACGCGACATCAAGCACCACTACGAACTAAACACAAATACTACAAACGATATATAACGAACGACGAACGACGCAACCCTAATAAAACATACTACATCAAACAACTTACCCATAACCTACCTTCACTCCTAAAAAAACTAACTACATACAAACCTACGAACTACTACCTACCTCTTAA
>H4XQCM208JQQVS
ATCAGACACGCAATCAAATTTCTCAACTCTATAAATTACTAAATCTCTTCGTCCCTCCCTAAAACGACTACTACCCGCTACCTAAAAAAATATACGCTTACGCGTTAAAAATCGCTATCCGCTCTTCCTATTAATTCGTTTTTTAAAAACTCGAAAAATACAAAATATCCAACCAATAAAACAAAAATACCGAAACCGAACTTATATACCTCTACCAAATAATCTAACGCAAACGAAAAAATACTTAACACTTCTCAAACTCCTCCTCTCCCCTTACGGCCTTTCTAACATTAACCCTACTCTTATAACCTCCCGCAAATATAAATAACGCCCAAAAAAACAAATAAAAATACGACGAAACTCTAATTTTCCGACCCGAATAACCCAACGTTATTTAATAATAAACCTCCGAAAACGATAAACCCTATACCTAATCTATCGCCGCCTCATCGTAACTACCCGCGAACGCGACGTCAAACGCCACTACGAAACTAAACACGAATACTACGAACGATATATAACGAACGACGAACGCGCGACCCTAATAAACGTCTACGTCAAACGACTTGCCCGTAACCTCCTTCACTCCTAAAAAAAAACTACTACGTACAAACCTCGAACTCTACCGCCTCTTACCTTAAAATACGCGACTAAATAAAAAACTTTAATATACCAATACGTGT
>H4XQCM208JHSLQ
ATCAGACACGCAATCAAATTTCTCAACTCTATAAATTACTAAATCTCTTCGTCCCTCCCTAAAACAACTACTGCCCGCTACCTAAAAAAATATACACTTACACATTAAAAATCACTATCCGCTCTTCCTATTAATTCATTTTTTAAAAACTCAAAAAATACAAAATATCCAACCAATAAAAACAAAAATGCCGAAACCGAACTTATATGCCTCTACTAAAATAATCTAGCGCAAAACAAAAAAATACTTAACACTTCTCAAACTCCTCCTCTCCCCTTACGACCTTTCTAACATTAACCCTACTCTTATAACCTCCCACAAATATAAATAACACCCAAAAAAAACAAATAAAAATACGACAAAACTACTAATTTTCCGTACCCGAATAACCCAACGTTATTTAATAATAAACCTCCAAAAACAATAAACCCTATACCCAATCTATCGCCGCCTCATCGTAACTACCCACGAACACAACATCAAACGCCACTACGAAACTAAACACAAATACTACAAACAATATATAACAACAACAAACGCACAACCCCTAATAAAGCGTCTGCATCAAAGCAACTTACCCATAACCTCCTTCACTCCTAAAAAAGACTACTCATACAAACCTCAAACTCTACCGCCTCTTAACCTTAAAAA
>H4XQCM208JARK6
ATCAGACACGCAATCAAATTTCTCTAACTCTATAAATTACTAAATCTCTTCGTCCCTCCCTTAAAACGTACTACTACCCACTACCTAAAAAATATACACTTTACACATTAAAAATCACTATCCACTCTTCCTATTAATTCATTTTTAAAAACTCGAAAATACAAATATCCAACCAATAAAACAAAATTACCGTAAGCCGAACTTATATACCTCTACTAAAATAATCTAACGCAAACGAAAAAATACTTAACGCTTCTCAAACTCCTCCTCTCCCCTTACGACCTTTCTAACATTAGCCCTGCTCTTATAACCTCCCACAAATATAAATAACGCCCAAAAAAACAAATAAAATACAACAAACTCTAATTTTCCAACCCGAATAACCCAACATTATTAATAATAAACCTCCAAAAACAATAAACCCTATACCTAATCTATCACCACCTCATCATAACTACCCACAAACACGACATCAAGCGCCACTACAAACTAAGCACGAATTCTACGAACCAATATATAACAAACAACAAACACACAACCCCTAATAAACCATCTACGTNAACAAACTAACCTACCACTAACCTTCCTACTCCTAAAACGAAAAACTACNCGTCTACTAGTCGAACCTAACCTAACTAACCTTACCACCCTAA
>H4XQCM208JIOAP
ATCAGACACGCCCACAAAATTAAAAAATTTAAACTAATCAAAAAATAACTATATTACTATTTTCTTCGTGTCTGAT
>H4XQCM208JJTB9
ATCAGACACGCCCACAAAATTAAAAAATTTAACTAACATTCAAACTATCCAATCAATAACTACCACTAAAAAATAAAACTAAATAACGTAAACTACAACTAAAAAAAACGTAAACACGAAACACTAAAATAATTAACTAAAAACACTTCCGTTAATCATCTAAACATTTCCTTAACTCTTCTAACACCAAAATATCATTCGTAACAAAAATTATTCGACGACTAAACGAAACAATAATAAACCGCATCGCGACGAAAAAAATTATCCAACAACCAACTAATACTATCAAAAAAATAATTAAAAACTAATACGAAAAAAATCGAACCGAACTCACTTAAAAACTACGACTTAACGAACCGCGTCACTCAATAACGCGAACACGCCTCTTTACCCGAACAAAAACATATACAACGCATACCCACAACAACGAAAACCGCCGAATTCCCCTAACGTACCAATCAAACCTTCTCCTTTTCCGCAAACCGTATACTTCTTTACCGCTCTCCCCCCGAAACCTTTTAAAATATTTAAATATAATAAAAAATATACGTAATATTATCTTAATAATACCGTTAACTAATAAAAAACCAACTTAATTAAATTAATATATACAAACATACAAATTAAAAATAATATAAACTTAAATAAAAAAACTTTTAACTAAAATAACTAATATTACTATTTACTTCGTTGTCTGATA
>H4XQCM208JMDOF
ATCAGACACGCAATCAAATTTCTCAACTCTATAAATTGCTAAATCTCTTCATCCCTCCCTAAAGCAACTACTGCCCACTACCTAAAAAAATATACACTTACGCGTTAAAAATCGCTATCCGCTCTTCCTATTAATTCATTTTTAAAAACTCAAAAAATACAAAATATCCAACCAATAAAAGCAAAAATACCAAAACCAAACTTATATGCCTCTGCTAAAATAATCTAGCGCAAAGCAAAAAAAATGCTTAACACTTCTCAAACTCCTCCTCTCCCCTTACGACCTTTCTAACGTTAACCCTACTCTTATAACCTCCCACAAAATATAAATAACACCCAAAAAAAACAAATAAAAATACAACAAAACTCTAATTTTCCAACCCCAAATAAACCCAGCATTATTTAATAATAAACCTCCGAAAAACGATAAACCCTATACCTAATCTATCGCCGCCTCATCGTAACTACCCGCGAACGCGACGTCAAACACCACTACGAAACTAAACACGAATACTACAACAATATATAACGAACAACGAGCGCGCAGCCCTAATAAAGCATCTACGTCAAAGCAACTTACCCATAACCTCCTTCACTCCTAAAAAAAACTACTACATACAAACCTACAAACTA
>H4XQCM208JD0QF
ATCAGACACGCAATCAAATTTCTCAACTCTATAAATTGCTGAATCTCTTCATCCCTCCCTAAAGCGGCTACTGCCCGCTACCTAAAAAAATATGCGCTTTGCGCATTAAAAATCGCTATCCGCTCTTCCTATTAATTCATCTTTAAAAGCTCAAAAAATACAAAATATCCAGCCAATAAAAGCAAAAATGCCAAAACCAAACTTATATGCCTCTGCTAAAATAATCTAACGCAAAGCAAAAAAAATGCTTAGCGCTTCTCAAGCTCCTCCTCTCCCCTTGCAGCCTTTCTAACATTAGCCCTGCTCTTATAGCCTCCCGCAAAATATAAATAACGCCCAAAAAAAGCAAAATAAAAATCAACAAAGCTCTAATTTTCCAGCCCAAATAACCCAGCATTATTTAATAATAAAGCCTCCAAAAACAATAAAACCCTAAACCTAATCTATCACCACCTCATCATAACTACCCACAACACAACATCAAACACCACTACAAACTAAACACAAATACTACAAACAATAATATAACAAACAACAAGACGCGCAGCCCTAATAAAGCATCTAA
>H4XQCM208JH3FN
ATCAGACACGCAATCAAATTTCTCAACTCTATAAATTGCTAGATCTCTTCATCCCTCCCTAAAGCAGCTACTGCCGCTACCTAAAAAAATATACACTTACACATTAAAAATCGCTATCCGCTCTTCCTATTAATTCATTTTTTAAAAGCTCGAAAAATACAAAATATCCAGCCAATAAAAGCAAAAATGCCAAAACCAAGCCTATATGCCTCTGCTAAAATAATCTAGCGCAAAGCAAAAAAGATGCTTAGCGCTTCTCAAGCTCCTCCTCTCCCCTTGCAGCTTTTCTAACATTAGCCCTGCTCTTATAGCCTCCCGCAAATATAAATAACGCCCAAAAAAGCAAATAAAATCAACAAAGCTCTAATTTTCCAGCCCAAATAAACCCAACATTACTTAATAATAAACCTCCAAAAACAATAAACCCTATACCTAATCTATCACCACCTCATCATAACTACCCACAACAACAACATCAAACACCACTACAAACTAAACACAAATACTACAAACAATATATAGCAAACAGACAAGCGCGCAGACCCTAACTAAAGACAA
>H4XQCM208JSBYU
ATCAGACACGCAATCAAAATTTTCAACTCTATAAATTACTAAATCTCTTCATCCCTCCCTAAAACAACTACTACCCACTACCTAAAAAATATACGCTTACACATTAAAAATCGCTATCCGCTCTTCCTATTAATTCATTTTTAAAAACTCAAAAATACAAAATATCCAACCAATAAAACAAAATACCAAAACCAAACTTATATACCTCTACTAAAATAATCTAACACAAAACAAAAAAATACTTAACACTTCTCAAGCTCCTCCTCTCCCCTTACAACCTTTCTAACATTAACCCTACTCTTATAACCTCCCGCAAAATATAAATAACACCCAAAAAAACAAATAAAATACAACAAAACTCTAATTTTCCGACCCGAATAACCCAACATTATTTAATAATAAACCTCCAAAAACAATAAACCCTATACCTAATCTATCACCACCTCATCGTAACTACCCACGAACGCGACATCAAACACCACCACAAACTAAACACAAATACTACAAGCAATATATAACAACAACAAACACACAACCCTAATAAACGTACTACGTCAAACGACTTACCCGTAACCTACCTTCACTCCTAAAAAAACTAACTACATACAAACCTACGGACTCTACCGCCTCTTAACCTTAAAAATACTACAACTAAACTAAAAAACTTTAATAA
>H4XQCM208JFUZP
ATCAGACACGCAATCAAATTTCTCAACTCTATAAATTACTAAATCTTCTTCATCCCTCCCTAAAACAACTACTACCCACTACCTAAAAAATATACGCTTTACGCGTTAAAAATCGCTATCCGCTCTTCCTATTAATTCATTTTTAAAAACTCAAAAAATAACAAAATATCCAACCAATAAAAACAAAAATACCAAAACCAAACTTATATACCTCTACTAAATAATCTAACACAAAACAAAAAAATTACTTAACACTCCTCAAACTCCTCCTCTCCCCTTACAACCTTTCTAACATTAACCCTACTCTTATAGCCTCCCGCAAAATATAAATAACGCCCAAAAAAAGCAAAATAAAAATACAGCAAAACTCTAATTTTCCAACCCAAATAAACCCAACATTATTAGTAATAAACCTCCAAAAACAATAAACCCTATACCTAATCTATCACCACCTCATCATAACTACCCACAACACAACATCAACACCACTACAAACTAAACACAAATACTACGAGCAATATATAGCAAACAGCAAACACACAGCCCCTAATAAAACATCTACATCAAAACAACTTACCCATAACCTCCTTCACTCCCTAAAAAAAACTACTCATACAAACCTCAAACTCTACCACCTA
>H4XQCM208JOKF0
ATCAGACACGCAATCAAATTTCTCAACTCTATAAATTGCTAAAGTCTATTCATCCCTCCCTAAAGGCGGCTACTGCCCGCTACCTAAGAAAATATGCGCTTACGCATTAAAAATCGCTATCCGCTCTTCCTATTAATTCATTTTTTAAAAGCTCAAAAAATACAAAATATCCAACCAATAAAAGCAAAAATGCCAAAACCAAGCTTATATGCCTCTGCTAAGATAATCTAGCGCAAACAAAAAAATGCTTAGCGCTTCTCAAACTCCTCCTCTCCCCTTACAACCTTTCTAACATTAACCCTACTCTTATAACCTCCCACAAAATATAAATAACACCCCAAAAAACAAATAAAAATCAACAAACTCTAATTTTCCAACCCAAATAAACCCAGCATTATTTAATAATAAAGACCTCCGAAAGCAATAAAGCCCTATGCCTAATCTATCGCCGCCTCATCATAGCTACCCCGCGAACACGACGTCAAACACCACTACAAAACTAACACAAATACTACAAACAATATATAACAAACAACAAACACACAACCCCTAATAAACATCTACATCAAACAACTTACCCATAACCTCCTT
>H4XQCM208JKR16
ATCAGACACGCAATCAAATTTCTCAACTCTATAAATTGCTGAATCTCTTCATCCCTCCCTAAAGCGACTACTACCCGCTACCTAAAAAAATATGCGCTTGCGCGTTAAAAATCGCTATCCGCTCTTCCTATTAATTCATTTTTTAAAAACTCAAAAAATACAAAATATCCAACCAATAAAAACAAAAATACCAAAACCAAACTTATATACCTCTACTAAAATAATCTAACACAAAACAAAAAAATACTTAGCACTTCTCAAACTCCTCCTCTCCCCTTGCAGCCTTTCTAACATTAGCCCTACTCTTATAACCTCCCACAAATATAAATAACACCCAAAAAAACAAATAAAAATCAACAAACTACTAATTTTACCAACCCAAATAAACCCAACATTATTTAATAATAAACCTACCAAAAACAATAAAGCCCTATGCCTAATCTATCGCCGCCTCATCATAGCTACCCGCAAACGCAACATCAAGCGCCACTACAAAGCTAAGCACAATAACTACGAGCGATATATAGCGAACGGCGAGCGCGCGGCCCTAATAAAGCATCTGCATCAAAGCAACTTGCCCATAG
>H4XQCM208JGJ8E
ATCAGACACGCAATCAAATTTCTCAACTCTATAAATTGCTAAATCTCTTCATCCCTCCCCTAAAGCAGCTACTGCCCGCTACCTAAAAAAAATATGCGCTTGCGCATTATAAATCGCTATCCGCTCTTCCTATTAATTCATTTTTTAAAAGCTCAAAAAATACAAGATATCCAGCCAATAAAAGCAAAAATGCCAAAACCAAGCTTATATGCCTCTGCTAAAATAATCTAGCGCAAAGCAAAAAAAATGCTTAGCGCTTCTCAAGCTCCTCCTCTCCCCTTACAGCCTTTCTAACATTAGCCCTACTCTTATAACCTCCCACAAATATAAATAACACCCAAAAAAACAAATAAAAATACAACAAAACTACTAATTTTCCAACCCAAATAAACCCAACATTATTAATAATAAACCTACCAAAAACAATAAACCCTAATACCTAATCTATCGCCGCCTCATCATAACTACCCGCAAACGCAACATCAAGCGCCACTACAAAGCTAAGCACAAATACTACAAGCAAATATATAGCGAACGGCGAGCGCGCAGCCCTAATAAAGC
>H4XQCM208JTBAK
ATCAGACACGCAATCAAATTTTCTCAACTCTATAAATTACTAAATCTCTTCATCCCTCCCTAAAACAACTACTACCCACTACCTAAAAAACATACGCTTACGCATTAAAAATCGCTATCCGCTCTTCCTATTAATTCATTTTTTAAAAACTCGAAAAATACGAAATATCCAACCAATAAAAACAGGAATACCAAAACCAAACTTATATACCTCTACTAAAATAATCTAACACAAACAAAAAAATACTTAACACTTCTCAAACTCCTCCTCTCCCCTTACAACCTTTCTAACATTAACCCTACTCTTATAACCTCCCACAAATATAAATAACGCCCAAAAAAACAAAATAAAAATACAACAAAACTACTAATTTTACCTAGCCCAAATAAACCCAGCATTATTTAATAATAAAGCCTCCAAAAACAATAAACCCTATACCTAATCTATCACCGCCTCATCGTAACTACCCACAAACGCGACATCAAACACCACTACAAACTAAACACGAATACTACGAACGACTATATAACGAACAACGAACGACGCGACCCCTAATAAAGACATCTACATCAAAGACAACTTACCCCTAACCTCCTTCACTCCTAAAAAAAACTAACTACGTACAAACCTACCGAACTACTACCGACCCTCTTAACCTTAAAACTAA
>H4XQCM208I9OQW
ATCAGACACGCAATCAAATTTCTCAACTCTATAAATTACTAAATCTCTTCGTCCCTCCCTAAAACGACTACTACCCGCTACCTAAAAAAATATACGCTTACGCGTTAAAAATCGCTATCCGCTCTTCCTATTAATTCATTTTTTAAAAACTCGAAAAATACGAAATATCCAACCAATAAAAGCAAAAATGCCGAAACCAAACTTATATACCTCTACTAAAATAATCTAACACAAAACGAAAAAAATACTTAACACTTCTCAAACTCCTCCTCTCCCCTTACGACCTTTCTAACGTTAACCCTACTCTTATAACCTCCCGCAAAATATAAATAACGCCCCAAAAGAAGCAAAATAAAAATACGACGAAACTCTAATTTTCCGACCCGAATAACCCAACGTTATTTAATAATAAACCTCCGAAAAACGATAAACCCTATACCTAATCTATCGCCGCCTCATCGTAACTACCCGCGAACGCGACGTCAAACGCCACTACGAAACTAAACACGAATACTACGAGCGATATATAACGAACGACGAACGCGCGACCCTAATAAACATCTACGTCAAACGAACTTACCCGTAACCTCCTTCACTCCTAAAAAAAAACCTAGACTCGACTAAGACCTCCGAGCTCTGCCGCCCCTTACGCCTTAAAAACTACGCAACTAAAA
>H4XQCM208J061W
ATCAGACACGCAATCAAATTTCACAACTCTATAAATTACTAAATCTCTTCATCCCTCCCTTAAAACAACTACTACCCACTACCTAAAAAATATACACTTACACATTAAAAATCGCTATCCGCTCTTCCTATTAATTCATTTTTAAAAGCTCAAAAAATACAAAATATCCAACCAATAAAAACAAAATACCAAAACCAAACTTATATACCTCTACTAAAATAATCTAACACAAAACAAAAAAATACTTAACACTTCTCAAACTCCTCCTCTCCCCTTACAACCTTTCTAACATTAACCCTGCTCTTATAGCCTCCCACAAAATATAAATAACGCCCAAAAAAAACAAATAAAAATCAACAAACTCTAATTTTCCAACCCAATAACCCAACATTATTAATAATAAACCTCCAAAAACAATAAACCCTATACCTAATCTATCACCACCTCATCATAGCTACCCGCAAACGCAACATCAAGCACCACTACAAACTAAACACAAATACTACAAACGATATATAACAAACGACAAACACACAACCCCTAATAAAGCATCTACATCAAACGACTTACCCATAACCTCCTTCATTCCTAAAAAAAACTACTCATGCAAGCCTCAGCT
>H4XQCM208JNUH9
ATCAGACACGCAATCAAATTTCTCAACTCTATAAATTACTAAATCCCTTCGTCCCTCCCTAAAACGACTACTACCCGCTACCTAAAAAAATATACGCTTACGCATCAAAAATCACTATCCGCTCTTCCTATTAATTCGTTTTTTAAAAACTCAAAAAATACGAAATATCCAACCAATAAAAGCAAAAATACCAAAACCAAACTTATATACCTCTACTAAAATAATCTAACACAAAACAAAAAAATACTTAACACTTCTCAAACTCCTCCTCTCCCCTTACGACCTTTCTAACATTAACCCTACTCTTATAACCTCCCGCAAATATAAATAACGCCCAAAAAAAACAAACAAAAATCGACGAAACTCTAATTTTCCGACCCGAATAAACCCAACGTTATTTAATAATAAACCTCCAAAAACAATAAACCCTATACCTAATCTATCGCCACCTCATCATAACTACCCGCGAACGCGGCGTCAAACGCCACTACAAACTAAGCACAATACTACGAACGATATATAACAACAACAAACACACGACCCTAATAAACATCTACGTCAAACAACTTACCCATAACCTCCTTCACTCCCTAAAAAAAAACTACCTACGTACAAACCTACGAACTCTACCACCTCTTAAACCTTTAAAAATACACAACTAAACTAAAAAACTTAATTATAA
>H4XQCM208JG604
ATCAGACACGCAATCAAATTTCTCAACTCTATAAATTGCTGAATCTCTTCATCCCTCCCTAAAACGACTACTACCCGCTACCTAAAAAAATATACGCTTACGCGTTAAAAATCGCTATCCGCTCTTCCTATTAATTCATTTTTTAAAAACTCAAAAAATACAAAATATCCAACCAATAAAAACAAAATACCAAAACCGAACTTATATACCTCTACTAAAATAATCTAACACAAAACAAAAAAATACTTAACACTTCTCAAACTCCTCCTCTCCCCTTACAACCTTTCTAACATTAACCCTACTCTTATAGCCTCCCGCAAAATATAAATAACGCCCAAAAAAAGCAAAATAAAAATCAACGAAGCTCTAATTTTCCGGCCCAAATAACCCAACATTATTTAATAATAAAACCTCCAAAAACAATAAACCCTATACCTAATCTATCACCACCTCATCATAACTACCCGCAAACGCGACGTCAAACACCACTACAAACTAAACACAATAACTACAAACGATATATAACGAACAACGAACACACAACCCTAATAAACATCTACATCAAACGACTTACCCATAACCTACCTTCACTCCTAAAAAAAACTACTACATANAAACCTACAAACTCTAACCACCTCTTAACCTTAACGTAAA
>H4XQCM208JLH9Q
ATCAGACACGCAATCAAATTTTCTCAACTCTATAAAATTACTAAATCTCTTCGTCCCTCCCTAAAAACGACTACTACCCGCTACCTAAAAAAATATACGCTTACGCGTTAAAAATCGCTATCCGCTCTTCCTATTAATTCGTTTTTTAAAAACTCGAAAAATACAAAATATCCAACCAATAAAAACAAAAATACCGAAACCGAACTTATATACCTCTACCAAAATAATCTAACGCAAACGAAAAAAATACTTAACACTTCTCAAACTCCTCCTCTCCCCTTACGGCCTTTCTAACATTAACCCTACTCTTATAACCTCCCGCAAAATATAAATAACGCCCAAAAAAACAAATAAAAATACGACGAAACTCTAATTTTCCGTACCCGAATAAACTCAACGTTATTTAATAATAAAACCTCCGAAAACGATAAAACCCTATACCTAATCTATCGCCGCCTCATCGTAACTACCCGCGAACGCGACGTCAAACGCCACTACGAACTAAACACGAATACTACGAACGATATATAACGAACGACGAACGCGCGACCCTAATAAACGTCTACGTCAAACGACTTGCCCGTAACCTCCTTCACTCCTAAAAAAAAACTACTCGTACAAACCTCGAACTCTACCGCCTCTTAGCCTTAAAAATACGCGACTAAATAAAAAACTTAATAATACCAATCGTCG
>H4XQCM208JRT6W
ATCAGACACGCAATCAAATTTCTCAACTCTATAAATTACTAAATCTCTTCGTCCCTCCCTAAAACGACTACTACCCGCTACCTAAAAAAATATACGCTTACGCGTTAAAAATCGCTATCCGCTCTTCCTATTAATTCGTTTTTTAAAAACTCGAAAAATACGAAATATCCAACCAATAAAAACAAAAATACCGAAACCGAACTTATATACCTCTACTAAGATAATCTAACGCAAACGAAAAAATACTCAACACTTCTCAAACTCCTCCTCTCCCCTTGCAACCTTTCTAACGTTAACCCTACTCTTATAACCTCCCGCAAAATATAAATAACGCCCCAAAAAAAACAAATAAAAATACGACGAAACTCTAATTTTCCGACCCGAATAAACCCAACGTTATTTAATAATAAACCTCCGAAAACAATAAACCCTATACCTAATCTATCGCCGCCTCATCGTAACTACCCGCGAACGCGACGCCAAACGCCACTACGAAACTAAACACGAATACTACGAACGATATATAACGAACGACGAACGCGCGACCCTAATAAAACATCTACGTCAAACGACTTACCCCGTAACCTCCCTTCACTCCCTAAAAAAAAACTAACTACGTACAAACCTACCGAACTACTACCGCCTCCTTAACCCTTAAAAATACGCGACTAAATAAAAAACCTTAAATTATAACCACT
>H4XQCM208JLX5Z
ATCAGACACGCAATCAAATTTCTCAACTCTATAAATTACTAAATCTCTTCGTCCCTCCCTAAAACGACTACTACCCGCTACCTAAAAAAATATACGCTTACGCGTTAAAAATCGCTATCCGCTCTTCCTATTAATTCATTTTTAAAAACTCGAAAAATACGAAATATCCAACCAATAAAAGCAAAAATGCCAAAACCAAGCTTATATGCCTCTACTAAAATAATCTAGCGCAAAACGAAAAAAATACCTAACACTTCTCAAACTCCTCCTCTCCCCCTTACGACCTTTCTAACATTAACCCTACTCTTATAACCTCCCGCAAAATATAAATAACGCCCAAAAAAAACAAAATAAAAATACGACGAAACTCTAATTTTCCGACCCGAATAAACCCAACGTATTTAATAATAAACCTACCAAAAACAATAAAACCCTAATACCTAATCTATCACCACCTCATCGTAACTACCCACGAACACAACATCAAGCGCCACAACAAAGCTAAGCACGAATACTACAAGCAATATATAGCAAACGGCGAGCGCGCGGCCCTACTAAAGCGTCTACGTCAAACAACTTACCCATAACCTCCTTCACTCCTAAAAAAAACTAAACTACACTACAAACCTACGAACTACTACCGACCT
>H4XQCM208JOFEC
ATCAGACACGCAATCAAATTTCTCAACTCTATAAATTACTAAATCTCTTCGTCCCTCCCTAAAACGACTACTACCCACTACCTAAAAAAATATACGCTTACGCGTTAAAAATCGCTATCCGCTCTTCCTATTAATTCGTTTTTTAAAAACTCGAAAAATACGAAATATCCAACCAATAAAAGCAAAAATGCCGAAACCGAGCTTACATGCCTCTACTAAAATAATCTAACGCAAAACGAAAAAAATACTTAACGCTTCTCAAACTCCTCCTCTCCCCTTACGACCTTTTTTAACGTTAACCCTACTCTTATAACCTCCCGCAAAATATAAATAACGCCCAAAAAAACAAAATAAAAATACGACGAAGCTCTAATTTTTCCGGCCCGAATAAACCCAACATTATTTAATAATAAAGCCTCCGAAAACAATAAACCCTATACCTAATCTATCGCCGCCTCATCGTAACTACCCGCGAACGCGACGTCAAACGCCACTACGAACTAAACACGAATACTACGAACGATATATAACGAACGACGAACGCGCGGCCCTAACTAAACGTCTACGTCAAACGACTTACCCATAACCTCCTTCACTCCTAAAAAAACTAACTACATACAACCTACAACTACTACCACCTCCTTACCTTAAAACTTAACACGACTAAACTAAAAAACTTAAACTTAA
>H4XQCM208I600Z
ATCAGACACGCAATCAAATTTCTCAACTCTATAAATTACTAAGTCTCTTCATCCCTCCCTAAAACAACTACTACCCACTACCTAAAAAATATACGCTTACGCGTTAAAAATCGCTATCCGCTCTTCCTATTAATTCATTTTTAAAAACTCAAAAAATACAAAATATCCAACCAATAAAAACAAAATACCTAAAACCAAACTTATATACCTCTACTAAAATAATCTAACGCAAAACAAAAAAATACTTAACACTTCTCAAACTCCTCCTCTCCCCTTACAACCTTTCTAACATTAACCCTACTCTTATAACCTCCCACAAAATATAAATAACACCCAAAAAAAACAAATAAAAATCAACAAAACTCTAGTTTTCCGACCCGAATAAACCCAACGTTATTTAATAATAAAACCTCCGAAAAACGATAAAACCCTATACCTAATCTATCACCACCTCATCGTAACTACCCACGAACACAACATCAAACACCACTATAAAACTAAACACGAATACTACGAACGATATATAACGAACGACGAACACACGACCCTAATAAAACGTCTACATCAAAACAACTTACCCATAACCTCCTTCACTCCTAAAAAAAACTAACTCATACAAACCTACGAACTCTACCACCTCTTAACCTTGAAATACACAACTAAATAAAAAACTTAATAA
>H4XQCM208JH10M
ATCAGACACGCAATCAAAATTTCTCAACTCTATAAATTACTAAATCTCTTCATCCCTCCCTAAAACAACTACTACCCGCTACCTAAAAAAATATACGCTTACGCGTTAAAAATCGCTATCCACTCTTCCTATTAATTCATTTTTAAAAACTCAAAAAATACAAAATATCCAACCAATAAAAACAAAATACCAAAACCAAACTTATATACCTCTACTAAAATAATCTAGCGCAAAGCAAAAAAAATACTTAACACTTCTCAAACTCCTCCTCTCCCCTTACAACCTTTCTAACATTAACCCTACTCTTATAACCTCCCACAAAATATAAATAACACCCAAAAAACAAATAAAATCAACAAACTCTAATTTTCCAACCCGAATAAACCCAACGTTATTTAATAATAAAACCTCCGAAAACGATAAACCCTATACCTAATCTATCGCCGCCTCATCATAACTACCCGCGAACGCGACGTCAAACGCCACTACGAAACTAACACGAATACTACAACAATATATAACAACGACAAACGCGCGGCCCTAACTAAAGCATCTGCATCAAACAACTTACCCATAACCTCCTTCACTCCTAAAAAAAACTACTCATACAAACCTCGAACTCTACCGCCTCCTAACCTTAAAATACGCGTAA
>H4XQCM208JQ0SW
ATCAGACACGCAATCAAAATTTCTCAACTCTATAAATTACTAAATCTCTTCGTCCCTCCCTAAAACGACTACTACCCGCTACCTAAAAAAATATACGCTTACGCGTTAAAAATCGCTACCCCGCTCTTCCTATTAATTCATTTTTAAAAACTCGAAAAATACAAAATATCCAACCAATAAAAACAAAAATACCGAAACCGAGCTTATATGCCTCTACTAAAATAATCTAGCGCAAACGAAAAAATACTTAGCACTTCTCAAACTCCTCCTCTCCCCTTACAACCTTTCTAACATTAACCCTACTCTTATAACCTCCCGCAAATATAAATAACGCCCAAAAAAACAAATAAAAATACGACGAAACTCTAATTTTCCGACCCGAATAACCCAACCGTTATTTAATAATAAACCTCCGAAAACGATAAACCCTATACCTAATCTATCGCCGCCTCATCATAACTACCCGCGAACGCGACGTCAACGCCACTACGAACTAAACACGAATACTACGAACGATATATAACGAACGACGAACGCGCGGCCCTAATAAAGCGTCTACGTCAAACGACTTACCCGTAACCTCCTTCACTCCTAAAAAAACTACTACGTACAACCTCGAACTCTACCACCTCTTAACCTTAAAATCGCGACTAAATAAAAAACTTATATA
>H4XQCM208JCZC8
ATCAGACACGCAATCAAATTTCTCAACTCTATAAATTACTAAATCTCTTCATCCCTCCCTAAAACAACTACTACCCACTACCTAAAAAAATATACGCTTACACATTAAAAATCACTATCCACTCTTCCTATTAATTCATTTTTTAAAAACTCGAAAAATACAAAATATCCAACCAATAAAAACAAAAATACCGAAACCAAACTTATATACCTCTACTAAAATAATCTAACACAAACAAAAAAAATACTTAACACTTCTCAAACTCCTCCTCTCCCCTTACAGCCTTTCCAACATTAACCCTACTCTTATAACCTCCCACAAAATATAAATAACACCCAAAAAAACAAATAAAAATCAACAAAACTACTAATTTTACCGACCCGAATAAACCCAACATTATTTAATAATAAACCTCCAAAAACAATAAACCCTATACCTAATCTATCACCACCTCATCGTAACTACCCGCGAACGCGACGTCAAACGCCACTACGAAGCTAACACAATACTACAAACAATATATAGCAAACGACAAACGACGCGACCCTAATAAACGTACTACGTACAAACAACTTACCCATAACCTACCTTCACTCCTAAAAAAAAACTAAACTACGTACAACTACGAACTACTACCACCTCTTACCTTAAAACTACGTACGACTAAATAAAAACTTAAA
>H4XQCM208I8HVA
ATCAGACACGCAATCAAATTTCTCAACTCTATAAATTGCTGAATCTCTTCATCCCCTCCCTAAAACGACTACTACCCGCTACCTAAAAAAATATACGCTTACGCGTTAAAAATCGCTATCCGCTCTTCCTATTAATTCATTTTTTAAAAACTCAAAAAATACAAAATATCCAACCAATAAAAACAAAAATACCAAAACCGAACTTATATACCTCTACTAAAATAATCGAACACAAAACAAAAAAATACTTAACACTTCTCAAACTCCTCCTCTCCCCTTACAACCTTTCTAACATTAACCCTACTCTTATAGCCTCCCGCAAAATATAAATAACGCCCAAAAAAGCAAAATAAAAATCAACGAAGCTCTAATTTTCCGGCCCAATAAACCCAACATTATTTAATAATAAACCTCCAAAAACAATAAACCCTATACCTAATCTATCACCACCTCATCATAACTACCCGCAAACGCGACGTCAAACACCACTACAAACTAAACACAAATACTACAAACGATATATAACGAACAACGAACACACAACCCTAATAAACATCTACATACAAACGACTTACCCTTAACCTCCTTCACTACCTAAAAAAACTACTACATACAAACCTACAAACTACTACCACCTACTTAACCTTAAAATACAA
>H4XQCM208JMVW3
ATCAGACACGCAATCAAATTTCTCAACTCTATAAATTACTAAATCCCTTCGTCCCTCCCTAAAACGACTACTACCCGCTACCTAAAAAAATATACGCTTACGCATCAAAAATCACTATCCGCTCTTCCTATTAATTCGTTTTTAAAAACTCAAAAAATACGAAATATCCAACCAATAAAAGCAAAAATACCAAAACCAAACTTATATACCTCTACTAAAATAATCTAACACAAAACAAAAAAATACTTAACACTTCTCAAACTCCTCCTCTCCCCTTACGACCTTTCTAACATTAACCCTACTCTTATAACCTCCCGCAAAATATAAATAACGCCCAAAAAAACAAACAAAAATACGACGAAACTCTAATTTTCCGACCCGAATAAACCCAACGTTATTTAATAATAAACCTCCAAAAACAATAAACCCTATACCTAATCTATCGCCACCTCATCATAACTACCCGCGAACGCGGCGTCAAACGCCACTACAAAACTAAGCACAAATACTACGAACGATATATAACAAACAACAAACACACGACCCTATAAACATCTACGTCAAACAACTTACCCATAACCTCCTTCACTCCTAAAAAAAACTAACTACGTACAAACCTACAACCTACTACCACCTCCTTAACCTTAAAAACTACACAACTAAATAAAAAACTTATATAA
>H4XQCM208JIF19
ATCAGACACGCAATCAAATTTCTCAACTCTATAAATTACTAAATCTCTTCATCCCTCCCTAAAACGACTACTACCCACTACCTAAAAAAATATGCGCTTACGCATTAAAAATCGCTATCCGCTCTTCCTATTAATTCATTTTTAAAAACTCAAAAAATACAAAATATCCAACCAATAAAAGCAAAAATACCAAAACCAAACTTATATACCTCTACTAAAATAATCTAACGCAAAACGAAAAAATACTTAACACTTCTCAAACTCCTCCTCTCCCCTTACAACCTTTCTAACACTAACCCTACTCTTATGACCTCCCGCAAAATATAAATAACGCCCAAAAAAACAAATAAAATCGACGAAACTCTAATTTTCCGACCCAAATAAACCCAACGTTATTTAATAATAAACCTCCGAAAACAATAAACCCTATACCTAATCTATCACCGCCTCATCGTAGCTACCCGCGAACGCGACGTCAAACGCCACTACGAACTAAACACAACACTACGAACAATATATAACGAACGACGAACACACAACCCTAATAAACATCTACGTCAAACGACTTACCCGTAACCTCCTTCACTCCTAAAAAAAAGACTACTACGTACAAACCTACGAGCTCTACGCCTCTTAACCTAAAAATACTACAGA
>H4XQCM208JH437
ATCAGACACGCAATCAAATTTCTCAACTCTATAAATTACTAAATCTCTTCATCCCTCCCTAAAACAGCTACTGCCCACTACCTAAAAAATATACACTTACACATTAAAAATCACTATCCGCTCTTCCTATTAATTCATTTTTAAAAGCTCAAAAATACAAAATATCCAGCCAATAAAGCAAAAATGCCAAACCAAGCTTATATGCCTCTGCTAAAATAATCTAGCGCAAAGCAAAAAAAATGCTTAGCGCTTCTCAAGCTCCTCCTCTCCCCTTGCAGCCTTTCTAACATTAGCCCTGCTCTTATAGCCTCCCGCAAAATATAATAACGCCCAAAAAAGCAAAATAAAATCAACAAAGCTCTAATTTTCCAGCCCCAAATAACCCAACATTATTAATAATAAACCTCCAAAAACAATAAACCCTATACCTAATCTATCACCACCTCATCATAACTACCCACAACACGACGTCAACACCACTACTAAACTAAACACAAATACTACAAGCAATATATAGCAAACAGCAAGCGCGCAGCCCTAATAAGCATCTACATA
>H4XQCM208JP7VF
ATCAGACACGCAATCAAATTTCTCAACTCTATAAATTACTAAATCTCTTCATCCCTCCCTAAAACAGCTACTGCCCGCTACCTAAAAAAATATGCGCTTACGCGTTAAAAATCGCTATCCACTCTTCCTATTAATTCATTTTTTAAAAACTCAAAAAATACAAAATATCCAACCAATAAAACAAAAATACCAAAACCAAACTTATATACCTCTACTAAAATAATCTAACACAAAACGAAAAAATACTTAGCACTTCTCAAACTCCTCCTCTCCCCTTACAACCTTTCTAACATTAACCCTACTCTTATAACCTCCCACAAATATAAATAACACCCAAAAAAACAAATAAAATCAACAAACTACTAATTTTCCAACCCAATAAACCCAACATTATTTAATAATAAACCTCCAAAAACAATAAACCCTATACCTAATCTATCGCCGCCTCATCATAACTACCCACAAACGCGACATCAAACGCCACTACAAACTAAACACAAATACTACAAACAATATATAACAAGACAACAAACACACAACCCTAACTAAACATCTACATCAAACAACTTACCCTATAACCTACCTTCACTCCTAAAAAAACTAACCCATACAAACCTACAACACTGACCACCTCTTAGTAA
>H4XQCM208JG4Y8
ATCAGACACGCAATCAAAATTTCTCAACTCTATAAAATTACTAAATCTCTTCGTCCCTCCCTAAAGCAACTACTACCCACTACCTAAAAAAATATACGCTTACGCATTAAAAATCGCTATCCGCTCTTCCTATTAATTCATTTTTTAAAAACTCGAAAAATACGAAATATCCAACCAATAAAAACAAAAATACCAAAACCGAACTTATATACCTCTACTAAAATAATCTAACACAAAGCGAAAAAAATACTTAACACTTCTCAAACTCCTCCTCTCCCCTTACGTCCTTTCTAACGTTAACCCTACTCCTATAACCTCCCGCAAAATATAAATAACACCCCAAAAAAACAAAATAAAAATACGACAAAACTCTAATTTTCCTAACCCAAATAAACCCAACACTATTTAATAGTAAACCTCCGAAAACGATAAACCCTATACCTAATCTATCGCCACCTCATCATAACTACCCACAAACACAACATCAACACCACTACGAAACTAAACACGAATACTACAAACGAACATATAACGAACGACGAACGCGCGACCCTAATAAACAATACTGCATCAAAGCAACTTACCCATAACCTACCTTCACTCCTAAAAAAAACTAAACTACATACAACCTACAACACTACCACCTACTTACCTTAAAACTACTA
>H4XQCM208JHPHH
ATCAGACACGCAATCAAATTTCTCAACTCTATAAATTGCTAAATCTCTTCATCCCTCCCTAAAGCAACTACTGCCCGCTACCTAAAAAAATATACACTTACACATTAAAAATCGCTATCCGCTCTTCCTATTAATTCATTTTTTAAAAGCTCAAAAAATACAAAATATCCAGCCAATAAAAGCAAAAATACCAAAACCAAGCTTATATGCCTCTGCTAAGATAATCTAGCGCAAAGCAAAAAAATACTTAGCACTTCTCAAACTCCTCCTCTCCCCTTACAGCCTTTCTAACATTAACCCTACTCTTATAACCTCCCACAAAATATAAATAACACCCAAAAAAACAAATAAAATCAACAAACTCTAATTTTCCAACCCAATAAACCCAGCATTATTAATAATAAAGCCTCCAAAAGACAATAAAGCCCTATGCCTAATCTATCGCCGCCTCATCATAGCTACCCACAAACACAACATCAAACACCAACTACAAACTAAACACAAATACTACAAACAATATAATAACAAACAACAAACACACAACCCCTAATAAAACATACTACAATCAAAACAACTTAACCCATAACCTCCTTA
>H4XQCM208JO22Y
ATCAGACACGCAATCAAATTTCTCAACTCTATAAATTTACTAAATCTCTTCATCCCTCCCTAAAACAACTACTGCCCACTACCTAAAAAAATATACGCTTACGCGTTAAAAATCGCTATCCGCTCTTCCTATTAATTCATTTTTTAAAAACTCAAAAAATACAAAATATCCAACCAATAAAAACAAAAATACCAAAACCAAACTTATATGCCTCTGCTAAAATAATCTAGCGCAAAGCAAAAAAAATACTTAGCACTTCTCAAACTCCTCCTCTCCCCTTACAACCTTTCTAACATTAACCCTACTCTTATAACCTCCCACAAAATATAAATAACACCCAAAAAAACAAATAAAATCAACAAACTCTAATTTTCCAACCCAAATAAACCCAACATCATTTAATAATAAAGCCTCCAAAAAGCAATAAAGCCCTATGCCTAATCTATCGCCGCCCCATCGTAACTACCCACAAACGCAACATCAAACACCACTACAAACTAACACAAATACTACAACAATATATAACAAACAACAAACACACAACCCTAATAAACATACTACATCAAACAACTTACCCATAACCTCCTTCACTACCTAAAAAAAACTAGACTCATAGCAAACCTAAACTA
>H4XQCM208JFFEQ
ATCAGACACGCAATCAAATTTCTCAACTCTATAAATTACTAAATCTCTTCGTCCCTCCCTAAAACGACTACTACCCGCTACCTAAAAAATATACACTTACGCATTAAAAATCACTATCCACTCTTCCTATTAATTCATTTTTTAAAAACTCAAAAATACAAAATATCCAACCAATAAAACAAAGATACCAAAACCAAACTTATATACCTCTACTAAATAATCTAACACAAACGAAAAAATACTTAACACTTCTCAAACTCCTCCTCTCCCCTTACAACCTTTCTAACATTAACCCTACTCTTATAACCTCCCACAAATATAAATAACACCCAAAAAAACAAATAAAAATACAACAAAACTACTAATTTTCCAACCCAAATAACCCAACATTATTTAATAATAAAACCTCCAAAAACAATAAACCCTATACCTAATCTATCACCACCTCATCATAACTACCCACGAACACAACATCAAACACCACTACAAACTAAACACAAATACTACAAACAATATATAACGAACGACAAACGACGACGACCCTAATAAACCATACTACATCAAACAACTTACCCCATAACCTACCTTCACTCCTAAAAAAAACTAACTACATACAAACCTACAAACTACTACCACCTCCTTACCTTAAAAACTACTACAACTAAAA
>H4XQCM208JF752
ATCAGACACGCAATCAAAATTTCTCAACTCTATAAATTACTAAATCTCTTCGTCCCTCCCTAAAAACGACTACTACCCGCTACCTAAAAAAATATACGCTTACGCGTTAAAAATCGCTATCCGCTCTTCCTATTAATTCGTTTTTAAAAGCTCGAAAAATACAAAATATCCAACCAATAAAAACAAAAATACCGAAACCGAACTTATATACCTCTACTAAAATAATCTAACGCAAAACGAAAAAAATACTTAACACTTCTCAAACTCCTCCTCTCCCCTTACGACCTTTCTAACGTTGGCCCTACTCTTATAGCCTCCCGCAAAATATAAATAACGCCCAAAAAAAACAAATAAAAATCGACGAAACTCTAATTTTCCGACCCGAATAAACCCAACGTTATTTAATAATAAAACCTCCGAAAAACAATAAAACCCTATACCTAATCTATCACCGCCTCATCGTAACTACCCGCGAACGCGACGTCAAACGCCACTACGAAGCTAAACACAAATACTACGAACGATATATAACGAACGACGAACGCGCGACCCTAATAAACGTCTACGTCAAACGACTTACCCGTAACCTCCTTCACTCCTAAAAAAAACTACTACGTACAAACCTCGAACTACTACCGCCTCTTAACCTTAAAAATACGCGACTAAATAAAAAACTTAATAATACCAATA
>H4XQCM208JCNFY
ATCAGACACGCAATCAAATTTCTCAACTTCTATAAATTGCTAAATCTCTTCATCCCTCCCTAAAAACGACTACTACCCGCTACCTAAAAAAATATACGCTTACGCGTTAAAAAATCGCTATCCGACTCTTCCCATTAATTCATTTTTTAAAAACTCAAAAATACGAAATATCCAACCAATAAAAACAAAAATACCGAAACCGAACTTATATGCCTCTACTAAAAGTAATCTAACGCAAAGCAAAAAAAATGCTTAACACTTCTCAAACTCCTCCTCTCCCCTTACGACCTTTCTAACATTAACCCTACTCTTATAACCTCCCACAAAATATAAATAACACCCAAAAGAAACAAAATAAAAATCGACAAAACTCTAATTTTCCAACCCAAATAAACCCAACATTATTTAATAATAAAGCCTCCAAAAAGCAATAAAGCCCTATACCTAATCTATCACCGCCTCATCGTAACTACCCGCGAACGCAACGTCAAACACCACTACAAACTAAACACAAATACTACAACGATATATAACGAACAACAAACACACAACCCTAATAAACATCTACGTCAAACGATTACCCATAACCTCCTTACACTCCTAAAAAAAACGACTGCTCATGCAAGACCTCTAAACACTACCCG
>H4XQCM208JKWWY
ATCAGACACGCCCACAAAATTAAAAATTTAACTACCCAAAAAATACTATATTACTATTTCTTCGTGTCTGAT
>H4XQCM208JEGWA
ATCAGACACGCAATCAAAATTTCTCAACTCTATAAATTACTAAATCTCTTCATCCCTCCCTAAAACGACTACTACCCGCTACCTAAAAAAATATACGCTTACGCGTTAAAAATCGCTATCCACTCTTCCTATTAATTCATTTTTTAAAACCTCAAAAAATACAAAATATCCAACCAATAAAAACAAAAATACCAAAACCAAACTTATATACCTCTACTAAAATAATCTAGCGCAAAGCAAAAAAAATACTTAACACTTCTCAAACTCCTCCTCTCCCCTTACAACCTTTCTAACATTAACCCTACTCTTATAACCTCCCACAAAATATAAATAACACCCAAAAAAAACAAATAAAAATCAACAAAACTCTAATTTTCCAACCCAAATAAACCCAGCATTATTTAATAATAAAGCCTCCAAAAAGCAATAAAGCCCTATGCCTAATCTATCGCCGCCTCATCGTAACTACCCACAAACACAACGTCAAACGACCACTACAAAACTAAACACAAATACTACTAACAATATATAACAAACAACGAACGACGCGACCCTAATAAACGTACTACGTCAAACAACTTACCCTATANCCGTCCTTCACTCCTAAAAAAAGACTAGCTCATGCAAGCCTACAAACTCT
>H4XQCM208I4R63
ATCAGACACGCAATCAAATTTCTCAACTCTATAAATTACTAAATCTCTTCGTCCCTCCCTAAAGCGGCTACTGCCCGCTACCTAAAAAAATATGCGCTTGCGCATTAAAAATCGCTATCCGCTCTTCCTATTAATTCATTTTTTAAAAACTCGAAAAATACGAAATATCCAACCAATAAAAACAAAAACACCGAAACCGAACTTATATACCTCAACTAAAATAATCTAACGCAAAACGAAAAAAATACTTAACGCTTCTCAAGCTCCTCCTCTCCCCTTACGGCCTTTCTAACGTTAGCCCTGCTCTTATAGCCTCCCGCAAAATATAAATAACGCCCAAAAAAAACAAAATAAAAATACGACGAAACTCTAATTTTCCGTACCCGAATAAACCCAACGTTATTTAATAATAAACCTCCGAAAACGATAAACCCTATACCTAATCTATCGCCGCCTCATCGTAGCTACCCGCGAACGCGACGTCAACGCCACTACGAAGCTAACACGAATACTACGAGCTATATATAACGAACGACGAACGCGCGACCCTAATAAACGTACTACGTCAAACGACTTACCCGTAACCTACCTTCACTCCTAAAAAAACTAACTACATACAAACCTACGAACCTACTNCCGCCTCCTACGTA
>H4XQCM208JIDPK
ATCAGACACGCAATCAAAATTTCTCAACTCTATAAATTGCTAAATCTCTTCATCCCCTCCCTAAAGCAGCTACTGCCCCGCTACCTAAAAAAATATACACTTACACATTAAAAATCGCTATCCGCTCTTCCTATTAATTCATTTTTTAAAAGCTCAAAAAATACAAAATATCCAGCCAATAAGAGCAAAAATGCCAAAACCAAGCTTATATGCCTCTGCTAAAATAATCTAGCGCAAAGCAAAAAAAATGCTTAGCGCTTCTCAAGCTCCTCCTCTCCCCTTGCAGCCTTTCTAACATTAGCCCTGCTCTTATAGCCTCCCGCAAAATATAAATAACGCCCAAAAAAAGCAAATAAAATCAACAAAGCTCTAATTTTTCAGCCCAATAAACCCAGCATTATTTAATAATAAAGCCTCCAAAAAGACAATAAAGACCCTATACCTAATCTATCACCACCTCATCATAACTACCCACAAACACAACATCAAACGCCACTACAAACTAAGCACAAATACTACAAGACAATATATAGCAAACAGACAAGCGCACACG
>H4XQCM208JJ6U6
ATCAGACACGCAATCAAATTTCTCAACTCTATAAAAGCTAAAAATAAAAAAACTTTATATACCAATCGTGTCTGAT
>H4XQCM208JCDID
ATCAGACACGCAATCAAATTTCTCAACTCTATAAATTGCTAAATCTCTTCATCCCTCCCTAAAGCAACTACTGCCCACTACCGAAAATAATATACACTTACGCGTTAAAAATCGCTATCCGCTCTTCCTATTAATTCATTTTTTAAAAACTCAAAAAATACAAAATATCCAACCAATAAAAACAAAAATACCAAAACCAAACTTATATGCCTCTGCTAAAATAATCTAGCGCAAAGCAAAAAAAATGCTTAACACTTCTCAAACTCCTCCTCTCCCCTTACGACCTTTCTAACGTTAACCCTACTCTTATAACCTCCCACAAAATATAAATAACACCCAAAAAAAACAAATAAAAATACAACAAAACTCTAATTTTCCAACCCAAATAAACCCAGCATATTTAATAATAAACCTCCGAAAACGATAAACCCTATACCTAATCTATCGCCGCCTCATCGTAACTACCCGCGAACGCGACGTCAAACACCACTACGAAACTAAACACGAATACTACAAACAATATATAACGAACAACGAGCGCGCAGCCCAATAAAGCATCTACGTCAAAGCAACTTACCCATAACCTCCTTCACTCCTAAAAAAAAACTAACTCATACAAACCTACCAACTA
>H4XQCM208I7YEY
ATCAGACACGCAATCAAATTTCTCAACTCTATAAATTACTAAATCTCTTCGTCCCTCCCTAAAACGACTACTACCCGCTACCTAAAAAAATATACGCTTACGCGTTAAAAATCGCTATCCGCTCTTCCCATTAATTCGTTTTTTAAAAGCTCGAAAAATACGAAATATCCAACCAATAAAAACAAAAATACCGAAACCGAACTTATATACCTCTACTAAAATAATCTAACGCAAAACGAAAAAATACTTAACACTTCTCAAACTCCTCCTCTCCCCTTACGACCTTTCTAACATTAACCCTTCTCTTATAGCCTCCCGCAAAATATAAATAACGCCCAAAAAAAACAAATAAAAATCGACGAAACTCTAATTTTCCGACCCGAATAAACCCAACGTTATTTAATAATAAAACCTCCAAAAAACAATAAAACCCTATACCTAATCTATCGCCGCCTCATCGTAACTACCCGCGAACGCAACGTCAAACACCACTACAAAACTAAACACAAATACTACAAACGATATATAACGAACAACAAACACACAACCCTAATAAACATCTACGTCAAACGACTTACCCATAACCTCTTCACTCCTAAAAAAAGACTGCTCATGCAAGCCTCAAACTCTACCGCCTACCTTAACCTTAAAAAACTACTAACAACCTAAAATTAAAAAAAA
>H4XQCM208JDFD6
ATCAGACACGCAATCAAATTTCTCAACTCTATAAATTACTAAATCTCTTCATCCCTCCCTAAAACAACTACTACCCGCTACCTAAAAAAATATACGCTTACGCGTTAAAAATCGCTATCCGCTCTTCCTATTAATTCATTTTTTAAAAGCTCAAAAAATACAAAATATCCAACCAATAAAAACAAAAATACCGAAACCAAACTTATATACCTCTACTAAAATAATCTAACGCAAAACGAAAAAAATACTTAACACTTCTCAAACTCCTCCTCTCCCCTTACGGCCTTTCTAACGTTAACCCTACTCTTATAACCTCCCACAAATATAAATAACGCCCAAAAAAACAAAATAAAAATACGACGAAACTCTAATTTTCCGACCCGAATAAACCCAACGTTATTTAATAATAAAACCTCCGAAAACAATAAACCCTATACCTAATCTATCGCCACCTCATCGTAACTACCCGCGAACGCGACGTCAAACGCCACTACGAAACTAAACACGAATACTACGAACGATATATAACGAACGACGAACGCGCGACCCTAATAAACGTACTACGTCAAACAACTTACCCGTAACCTACCCTCACTCCTAAAAAAACTAACCCGTACAAACCTCGACGTCTACCGCCTCTAACCTTAAAATACGCAACTAAATAAAAAACTTAAATATACCTAATACGTGT
>H4XQCM208JT4DC
ATCAGACACGCAATCAAATTTCTCAACTCTATAAATTGCTAAATCTCTTCATCCCTCCCTAAAGCAGCTACTGCCCCGCTACCTAAAAAAATATACACTTACACATTAAAAATCGCTATCCGCTCTTCCTATTAATTCATTTTTTAAAAGCTCAAAAAATACAAAATATCCAGCCAATAAAAGCGAAAATGCCAAAACCAAGCTTATATGCCTCTGCTAAGATAATCTAGCGCAAAGCAAAAAAAAATGCTTAGCGCTTCTCAAGCTCCTCCTCTCCCCCTTGCAGCCTTTCTAACATTAGCCCCTGCTCTTATAGCCTCCCGCAAAATATAAATAACACCCAAAAAAACAAATAAAAATACAACAAACTACTAATTTTCCAGCCCAAATAAACCCCAGCATTATTTAATAATAAACCTACCAAAAACAATAAACCCTAATACCTAATCTATCACCACCTCATCACTAACTACCCACAACACAACATCAACACCACTACAAACAAACACAAATACTACAACAATATATAACAAACAACAAGACACACAACCCTTAACAAAGACAATCTGTCACTA
>H4XQCM208JHIVQ
ATCAGACACGCAATCAAAATTTCTCAACTCTATAAAATTGCTAGATCTCTTCATCCCTCCCTAAAGCAGCTACTGCCCGCTACCTAAAAAAAATATACACTTACACATTAAAAAATCGCTATCCGCTCTTCCTATTAATTCATTTTTTAAAAGCTTCAAAAAATACAAAATATCCAGCCAATAAAAGCAAAAAATGCCGAAACCGAGCTTATATGCCTCTGCTAAAATAATCTAGCGCAAAGCAAAAAAAATGCTTAGCGCTTCTCAAGCTCCTCCTCTCCCCTTGCAGCCTTTCTAACATTAGCCCTGCTCTTATAGCCTCCCGCAGAATATAAATAACGCCCAAAAAAAAGCAAAATAAAAATCAACGAAGCTCTAATTTTCCAACCCAAATAAACCCAACATTATTTAATAATAAACCTACCAAAAACAATAAAACCTATACCTAATCTATCACCACCTCATCATAACTACCCACAACACAACATCAAGCGCCACTACTAAGACTAAGCACAAATACTACAAGCAATATATAACGAACGACAAACGCGCGACCCTAATAAACAT
>H4XQCM208JY0NR
ATCAGACACGCAATCAAATTTCTCAACTCTATAAATTACTAAATCTCTTCATCCCTCCCTAAAACAACTACTACCCACTACCTAAAAAAATATACGCTTACACATTTAAAAATACGCTATTCCGCTCTTCCTATTAATTCATTTTTAAAAACCCAAAAATACAAAATATCCAACCAATAAAAGCAAAAATGCCAAAACCAAACTTATATACCTCTACTAAAACAATCTAACACAAACGAAAAAAATACTTAACACTTACTCAAACTCCTCCTCTCCCCTTACGACCTTTTCTAACATTAACCCTTACTCTTATAACCTCCCACAAATATAATAACGCCCAAAAAAGCAAATAAAAATCAACGAAACTCTAATTTTCCGACCCGAATAAACCCAACGTTATTTAATAATAAACCTCCAAAAACAATAAACCCTATACCTAATCTATCACCACCTCATCATAACTACCCACAACACAACATCAAACGCCACTACAAACCTAAGCACGAATACTACGAACGATATATAACGAACGACGAACACACAACCCCTAATAAACCATCTACATCAAACAACTTACCCCATAACCTCCTTCACTCCTAAAAAAAACTAACTCATACAAACCTCGAACCTACTGCCGCCCTCTTAGCCTTAAAAA
>H4XQCM208I5C7K
ATCAGACACGCAATCAAATTTCTCAACTCTATAAATTGCTAAATCTCTTTGTCCCTCCCTAAAGCAGCTACTGCCCGCTACCTAAAAAAATATGCGCTTGCGCATTAAAAATCGCTATCCGCTCTTCCTATTAATTCATTTTTTAAAAGCTCAAAAAATACAAAATATCCAGCCAATAAAGCAAAAATGCCAAAACCAAGCTTATATGCCCCTGCTAAAATAATCTAGCGCAAAGCAAAAAAAATGCTTAGCGCTTCTCAAGCTCCTCCTCTCCCCTTACAGCCTTTCTAACATTAGCCCTACTCTTATAACCTCCCACAAAATATAAATAACACCCAAAAAAAACAAATAAAAATCAACAAACTCTAATTTTCCAACCCAAATAAACCCAACATTATTAATAATAAACCTCCAAAAACAATAAACCCTAATACCTAATCTATACGCCGCCTCATCATAACTACCCGCAAACGCAACATCAAGCGCCACTACAAAGCTAAGCACAAATACTACAAGCAATATATAGCGAACGGCGAGCGCGCAGCCCTAATAAAGCATCTGCATA
>H4XQCM208JNVL8
ATCAGACACGCAATCAAATTTCTCAACTCTATAAATTACTAAATCTCTTCGTCCCTCCCTAAAGCAGCTACTGCCCGCTACCTAAAAAAATATACACTTACACATTAAAAATCGCTATCCGCTCTTCCTATTAATTCATTTTTTAAAGCTCAAAAAATACAAAATATCCAGCCAATAAAAGCAAAAATGCCAAAACCAAACTTATATGCCTCTGCTAAGATAATCTAGCGCAAAGCAAAAAGAATGCTTAGCGCTTCTCAAGCTCCTCCTCTCCCCTTGCAGCCTTTCTAACATTAACCCTACTCTTATAACCTCCCACAAAATATAAATAACACCCAAAAAAACAAATAAAAATACAACAAACTACTAATTTTCCTAACCCAAATAAACCCAACATTATTTAATAATAAACCTACCAAAGAACAATAAACCCTATAGCCTAATCTATCGCCGCCTCATCATAGCTACCCACGAACACAACGTCAACACCACTACAAACTAAACACAAATACTACGAACGATATATAACGAACGACGAACACGACAACCCTAATAAACATACTACATACAAACAACTTGACCCATAGCCT
>H4XQCM208JC2G1
ATCAGACACGCAATCAAATTTCTTCAACTCTATAAATTACTAAATCTCTTCGTCCCTCCCTAAAACGACTACTACCCGCTACCTAAAAAATATACGCTTACGCGTTAAAAATCGCTATCCGCTCTTCCTATTAATTCGTTTTTTAAAAACTCGAAAAATACGAAATATCCAACCAATAAAAACAAAAATACCGAAACCGAACTTATATACCTCTACTAAAATAATCTAACGCAAACGAAAAAATACTTAACGCTTCTCAAGCTCCTCCTCTCCCCTTACGGCCTTTCTAACGTTAGCCCTACTCTTATAACCTCCCGCAAAATATAAATAACGCCCCAAAAAAAACAAATAAAAATACGACGAAACTCTAATTTTCCGACCCGAATAAACCCAACGTTATTTAATAATAAACCTCCGAAAACGATAAACCCTATACCTAATCTATCGCCGCCTCATCGTAACTACCCGCAAACGCGACGTCAAACGCCACTACGAAACTAAACACGAATACTACGAACGATATATAACGAACGACGAACGCGCGACCCTAATAAACGTCTACGTCAAACGAACTTACCCGTAACCTCCTTCACTCCCTAAAAAAAATACTACATACAAGCCTCGAACTCTGCCGCCTCTTAACCTTAAAAATACGCGACTAAATAAAAAACTTTAATATACC
>H4XQCM208JFBOX
ATCAGACACGCCCACAAAAATTAAAAAATTTAAACTACAAAATCAAAAAATAACTATATTACTATTTTCTTTCGTGTCTGAT
>H4XQCM208JVON9
ATCAGACACGCAATCAAATTTCTCAACTCTATAAATTACTAAAATCTCTTCGTCCCTCCCTAAAGCGGCTACTGCCCGCTACCTAAAAAAATATGCGCTTGCGCATTAAAAATCGCTATCCGCTCTTCCTATTAATTCATTTTTTAAAAACTCGAAAAATACGAAATATCCAACCAATAAAAACAAAAATACCGAAACCGAACTTATATACCTCTACTAAAATAATCTAACGCAAAACGAAAAAAATACTTAACGCTTCTCAAGCTCCTCCTCTCCCCCTTACGGCCTTTCTAACGTTAGCCCTGCTCTTATAGCCTCCCGCAAAATATAAATAACGCCCAAAAAAAACAAATAAAAATCGACGAGACTCTAATTTTCCGACCCCGAATAAACCCAACGTTATTTATTAATAAAACCTCCGAAAAACGATAAAACCCTATACCTAATCTATCGCCGCCTCATCGTAACTACCCGCGAACGCGACGTCAAACGCCACTACGAAGCTAAACACGAATACTACGAGCGATATATAACGAACGACGAACGCGCGACCCCTAATAAAACGTCTACGTCAAAACGACTTACCCGTAACCTCCTTCACTCCTAAAAAAAACTACTCATACAAACCTCGAACTCTGCCGCCTCTAGTA
>H4XQCM208I8069
ATCAGACACGCAATCAAATTTCTCAACTCTATAAATTACTAAATCTCTTCATCCCTCCCTAAAACAACTACTACCCGCTACCTAAAAAAATATACGCTTACGCGTTAAAAATCGCTATCCGCTCTTCCTATTAATTCATTTTTTAAAAGCTCAAAAAATACAAAATATCCAACCAATAAAAACAAAAATACCGAAACCAAACTTATATACCTCTACTAAAATAATCTAACGCAAAACGAAAAAAATACTTAACACTTCTCAAACTCCTCCTCTCCCCTTACGGCCTTTCTAACGTTAACCCTACTCTTATAACCTCCCACAAAATATAAATAACGCCCAAAAAAAACAAATAAAAATCGACGAAACTCTTATTTTCCGACCCGAATAAACCCAACGTATTTAATATAAAACCTCCGAAAACAATAAAACCCTATACCTAATCTATCGCCACCTCATCGTAACTACCCGCGAACGCGACGTCAAACGCCACTACGAACTAAACACGAATACTACGAACGATATATAACGAACGACGAACGCGCGACCCTAATAAACGTCTACATCCAAACAACTTACCGTAACCCTCCTTCACTCCTAAAAAAAAACTACCCGTACAAACCTCGGACTCTACCGCCTCTTACCTTAAAATACGCAACTAAANAAAAAACTTAATATACA
>H4XQCM208JHI5V
ATCAGACACGCAATCAAATTTCTCAACTCTATAAATTACTAAATCTCTTCGTCCCTCCCTAAAACGACTACTACCCGCTACCTAAAAAAATATACGCTTACGCGTTAAAAATCGCTATCCGCTCTTCCTATTAATTCGTTTTTAAAAACTCGAAAAATACGAAATATCCAGCCAATAAAAACAAAAATACCGAAACCGAGCTTATATACCTCTACTAAAATAATCTAACACAAAACGAAAAAATACTTAACGCTTCTCAAACTCCTCCTCTCCCCTTACGACCTTTCTAACATTAACCCTACTCTTATAACCTCTCACAAATATAAATAACGCCCAAAAAAAGCAAAATAAAAATCGACGAAGCTCTAATTTTCCGGCCCAAATAACCCAACGTTATTTAATAATAAAACCTCCGAAAACGATAAACCCTATACCTAATCTATCGCCGCCTCATCGTAACTACCCGCGAACGCGACGTCAAACGCCACTACGAAACTAAACACGAATACTACGAACGATATATAACGAACGACGGACGCGCAACCCTAATAAACGTCTACGTCAAAACGACTTACCCATAACCTCCTTACACTCCTAAAAAAAAACTACTACGTACAAACCTCGAACTCTACCGCCTCTAACCTTAAAAATCGACGACTAAATAAAAAACTTATATAA
>H4XQCM208JDY0L
ATCAGACACGCAATCAAATTTCTCAACTCTATAAATTACTAAATCTCTTCATCCCTCCCCTAAAGCAACTACAGCCCACTACCTAAAAAATATACGCTTACGCGTTAAAAATCGCTATCCACTCTTCCTATTAATTCATTTTTTAAAAACTCAAAAAATACAAAATATCCAACCAATAAAAACAAAAATACCAAAACCAAACTTATATACCTCTACTAAAATAATCTAGCGCAAAACGAAAAAATACTTAACACTTCTCAAACTCCTCCTCTCCCCTTACGACCTTTCTAACATTAACCCTACTCTTATAACCTCCCACAAAATATATATAACACCCAAAAAAAACAAATAAAAATACAACAAAACTACTAATTTTCCTAACCCAAATAAACCCAACATTATTTAATAATAAACCTACCAAAAACAATAAACCCTAATACCTAATACTATACGCCGCCTCATCGTAACTACCCACGAACACAACGTCAAACGCCACTACGAACTAAACACGAATACTACGAACGATATATAACAAACAGCAAGCGCACAGCCCTAACTAAACGTACTACATCAAACAACTTACCCTATAACCTCCTTACACTCCTAAAAAAACTAACTACGTACAAACCTACGAACTACTACCGCCTACTTAACCTTAAAAACTACGTA
>H4XQCM208JF1QU
ATCAGACACGCAATCAAATTTCTCAACTCTATAAATTACTAAAATCTCTTCGTCCCTCCCTAAAACGACTACTACCCGCTACCTAAAAAAATATACGCTTACGCGTTAAAAATCGCTATCCGCTCTTCCTATTAATTCGTTTTTTAAAAACTCGAAAAATACGAAATATCCAACCAATAAAAACAAAAATACCGAAACCGAGCTTATATGCCTCTACTAAAATAATCTAACGCATAACGAAAAAAATACTTAACGCTTCTCAAACTCCTCCTCTCCCCTTACGACCTTTCTAACGTTAACCCTACTCTTATAACCTCCCGCAAAATATAAATAACGCCCAAAAAAACAAATAAAAATACGACGAAACTCTAATTTTCCGACCCGAATAAACCCAACGTTATTTAATAATAAACCTCCGAAAACAATAAAACCCTATACCTAATCTATCGCCGCCTCATCGTAACTACCCGCGAACGCGACGTCAAACGCCACTACGAAACTAAACACGAATACTACGAACAATATATAGCGAACGACGAACGCGCGACCCCTAATAAAACGTCTACGTCAAACGACTTACCCGTAACCTCCTTCACTCCTAAAAAAAACTAACTACATACAAACCTACGAACTCTACCGCCTCTTAACCTTAAAAATACGCGACTAAACTAAAAAACTTAATATACC
>H4XQCM208JIC61
ATCAGACACGCAATCAAATTTCTCAACTCTATAAATTACTAAATCTCTTCATCCCTCCCTAAAGCGACTACTGCCCGCTACCTAAAAAAATATACGCTTACGCGTTAAAAGTCGCTATCCGCTCTTCCTGTTAATTCGTTTTTAAAAACTCGAAAAATACGAAATATCCAACCAATAAAAACAAAAATACCGAAACCGAGCTTATATGCCTCCACTAAAATAATCTAGCGCAAAGCGAAAAAAATACTTAACGCTTCTCAAACTCCTCCTCTCCCCTTACGACCTTTCTAACGTTAACCCTACTCTTATAACCTCCCGCAAAATATAAATAACGCCCCAAAAAAAACAAAATAAAAATACGACGAAACTCTAATTTTCCGACCCGAACCAAACCCAACGTTATTTAATAATAAACCTCCGAAAACGATAAACCCTATACCTAATCTATCGCCGCCTCATCGTAACTACCCGCGAACGCGACGTCAAACGCCACTACGAAACTAAACACGAATACTACGAACGATATATAACGAACGACGAGCGCGCGGCCCCTAATAAAGCGTCTGCGTCAAAGCGACTTGCCCCGTAGCCTCCCTTCACTCCTAAAAAAAAGACTAGCTCGTGCAAACCTCGAGCTCTACCGCCTA
>H4XQCM208I7AQR
ATCAGACACGCAATCAAATTTCTCAACTCTATAAATTGCTAAATCTCTTCATCCCTCCCTAAAGCAGCTACTGCCCGCTACCTAAAAAAATATGCGCTTGCGCATTAAAAATCGCTATCCGCTCTTCCTATTAATCCATTTTTTAAAAGCTCAAAAAATACAAAATATCCAGCCAATAAAAGCAAAAATGCCAAAACCAAGCTTATATGCCTCTGCTAAAATAATCTAGCGCAAAGCAAAAAAAATGCTTAGCGCTTCTCAAGCTCCTCCTCTCCCCTTGCAGCCTTTCTAACATTAGCCCTACTCTTATAACCTCCCACAAAATATAAATAACACCCAAAATAAACAAAATAAAAATCAACAAACTCTAATTTTCCAACCCAAATAAACCCAACATTATTTAATAATAAACCTCCAAAAACAATAAACCCTAATGCCTAATACTATACGCCGCCTCATCATAGCTACCCGCAAACGCAACATCAAGCGCCACTACAAAGCTAAGCACAAATACTACAAGCAATATATAGCAAACAACAAACACACAACCCTAATAAACATCTAA
>H4XQCM208JJTA1
ATCAGACACGCAATCAAAATTTTCTCAACTCTATAAAATTACTAAAATCTCTTCATCCCTCCCTAAAACAACTACTACCCACTACCTAAAAAAATATACGCTTACGCGTTGAAAATCGCTATCCGCTCTTCCTATTAATTCATTTTTTAAAAACTCGAAAAATACGAAATATCCAACCAATAAAAACAAAAATACCAAAACCAAACTTATATACCTCTACTAAAATAATCTAACACAAAACAAAAAAATACTTAACACTTCTCAAACTCCTCCTCTCCCCTTGCAGCCTTTCTAACATTAGCCCTACTCTTATAACCTCCCGCAAAATATAAATAACACCCAAAAAAAACAAATAAAAATCAACAAAACTCTAATTTTCCGTACCCAAATAAACCCAACGTTATTTAATAATAAACCTCCAAAAACAATAAACCCTATACCTAATCTATCGCCGCCTCATCGTAACTACCCACGAACGCGACATCAAACACCACTACAAACTAAACACAAATACTACGAACGATATATAACGAACGACGAACGCGCGACCCTAATAAACGTACTACATCAAACAACTTACCCATAACCTCCTTCACTCCTAAAAAAAACTAACTACATACAAACCTCGAACTCTACCGCCTCTTACCTTAAAATACTACAACTAAAA
>H4XQCM208I7N33
ATCAGACACGCAATCAAAATTTTCTCAACTCTATAAATTACTAAATCTCTTCGTCCCTCCCTAAAAACGACTACTACCCGCTACCTAAAAAAATATACGCTTACGCGTTAAAAATCGCTATCCGCTCTTCCTATTAATTCGTTTTTTAAAAACTCGAAAAATACGAAATATCCAGCCAATAAAAGCAAAAATGCCGAAACCGAACTTATACACCTCTACTAAAATAATCTAACGCAAAACGAAAAAAATACTTAGCACTTCTCAAACTCCTCCTCTCCCCTTACGACCTTTCTAACGTTAACCCTACTCTTATAACCTCCCGCAAAATATAAATAACGCCCAAAAAAAACAAATAAAAATACGACGAAACTCTAATTTTCCGGCCCGAATAAACCCAGCGTTATTAATAATAAACCTCCGAAAACGATAAACCCTATACCTAATCTATCGCCGCCTCATCGTAACTACCCACGAACGCGACGTCAAACGCCACTACGAAACTAAACACGAATACTACGAACGATATATAACGAACGACGAACACGCGGCCCTAATAAAGCGTCTGCGTCAAACGACTTACCCGTAGCCTCCTTCACTCCTAAAAAAAAGACTACTACGTACAAACCTACGAACTCTACCGCCTCTTAACCCTAAAAAACTACGCAACTAAACTAAAAAAACTTTAAA
>H4XQCM208JN7J1
ATCAGACACGCAATCAAATTTCTCAACTCTATAAATTGCTAAATCTCTTCGTCCCTCCCTAAAACGACTACTACCCGCTACCTAAAAAAATATACGCTTACGCGTTAAAAATCGCTATCCGCTCTTCCTATTAATTCGTTTTTTAAAAACTCGAAAAATACGAAATATCCAACCAATAAAAACAAAAATACCGAAACCGAACTTATATGCCTCTGCTAAAATAATCTAACGCAAAACGAAAAAATACTTAACGCTTCTCAAACTCCTCCTCTCCCCTTACGACCTTTCTAACGTTAACCCTACTCTTATAACCTCCCGCAAATATAAATAACGCCCAAAAAAACAAATAAAAATCGACGAAACTCTAATTTTCCGACCCGAATAAACCCAACGTTATTTAATAATAAACCTCCGAAAGCGATAAAACCTATACCTAATCTATCGCCGCCTCATCGTAACTACCCGCGAACGCGACATCAAACGCCACTACGAAACTAAACACGAATACTACAAACGATATATAACGAACGACAAACGCGCGACCCTAATAAACGTCTAACGTCAAAGCGACTTACCCGTAGCCTCCTTCACTCCTAAAAAAACTACTACGTACAAACCTACGAACCTACTACCGCCTCTTAACCTTAAAAATACGCGACTAAATAAAAAACTTAATATAA
>H4XQCM208JB2DY
ATCAGACACGCAATCAAATTTTCTCAACTCTATAAATTACTAAAATCTCTTCGTCCCTCCCCTAAAACGACTACTACCCCGCTACCTAAAAAAAATATACGCTTACGCGTTAAAAATCGCTATCCGCTCTTCCTATTAATTCATTTTTTAAAAAACTCGAAAAATACGAAATATCCAGCCAATAAAAACAAAAATACCGAAACCGAACTTATATACCTCTACTAAAATAATCTAACGCAAACGAAAAAAATACTTAACACTTCTCAAACTCCTCCTCTCCCCTTACGACCTTTCTAACGTTAACCCTACTCTTATAACCTCCCGCAAAATATAAATAACGCCCAAAAAAAGCAAATAAAAATCGACAAAGCTCTAATTTTCCGGCCCGAATAAACCCAACGTTATTTAATAATAAACCTCCGAAAACGATAAACCCTATACCTAATCTATCGCCGCCTCCATCGTAACTACCCGCGAACACGACGTCAAACGCCACTACGAAACTAAACACGAATACTACGAACGATATATAAGCAAACGACGAGCGCGCGACCCTAATAAACGTCTACGTCAAACGACTTACCCGTAACCTCCTTCACTCCTAAAAAAACTACTCATACAACCTACGACTACTCCACCTCTTAACCTTAAAATACNCGACTAAATAAAAATTAACTATAA
>H4XQCM208I8BW0
ATCAGACACGCAATCAAATTTCTCAACTCTATAAATTACTAAATCTCTTCGTCCCTCCCTAAAACGACTACTACCCGCTACCTAAAAAAATATACGCTTACGCGTTAAAAATCGCTATCCGCTCTTCCTATTAATTCATTTTTTAAAAACTCGAAAAATACGAAATATCCAACCAATAAAAACAAAAATACCGAAACCGAGCTTATATGCCTCTACTAAAATAATCTAACGCAAAACGAAAAAATACTTAACGCTTCTCAAACTCCTCCTCTCCCCTTACGACCTTTCTAACATTAACCCTACTCTTATAACCTCCCGCAAATATAAATAACGCCCAAAAAAACAAATAAAAATCGACGAAGCTCTAATTTTCCGGCCCGAATAAACCCAACATTATTTAATAATAAAGCCTCCGAAAAGCGATAAACCCTATACCTAATCTATCGCCGCCTCATCGTAACTACCCGCGAACGCGACGTCAAACGCCACTACGAACTAAACACGAATACTACGAACGATATATAACGAACGACGAACGACGCGACCCTAATAAACGTACTACGTCAAACGACTTACCGTAACCTACCTTCTACTCCTAAAAAAACTAACTACGTACAAACCTACGAACTACTACCGACCTCTTAACCTTAAAAACTACGTACGACTAAATAAAAAACTTAAATTAAA
>H4XQCM208JQEVZ
ATCAGACACGCAATCAAATTTCTCAACTCTATAAATTACTAAATCTCTTCATCCCTCCCTAAAACAACTACTACCCACTACCTAAAAAAATATACGCTTACACATTAAAAATCGCTATCCGCTCTTCCTATTAATTCATTTTTTAAAAACTCAAAAAATACAAAATATCCAACCAATAAAAGCAAAAATGCCAAAACCAAACTTATATACCTCTACTAAAACAATCTAACACAAACGAAAAAAATAACTTAACACTTCTCAAACTCCTCCTCTCCCCTTACGACCTTTCTAACATTAACCCTACTCTTATAACCTCCCACAAAATATAAATAACGCCCAAAAAAAGCTAAATAAAAATCAACGAAACTCTAATTTTCCGACCCGAATAAACCCAACGTTATTTAATAATAAACCTCCAAAAACAATTAAACCCTATACCTAATCTATCACCACCTCATCATAACTACCCACAAACACAACATCAAACGCCACTACAAACTAAGCACGAATACTACGAACGATATATAACGAACGACGAACACACAACCCTAATAAACATCTACATCAAACAACTTACCCATAACCTCCTTCACTCCTAAAAAAACTAACTCATACAAACCTCGAACTCTAGCCGCCTCTTAGTA
>H4XQCM208JJHSO
ATCAGACACGCAATCAAATTTCTCAACTCTATAAATTACTAAATCTCTTCGTCCCTCCCTAAAACGACTACTACCCACTACCTAAAAAAATATACGCTTACGCGTTAAAAATCGCTATCCGCTCTTCCTATTAATTCGTTTTTAAAAACTCGAAAAATACGAAATATCCAACCAATAAAAACAAAAATACCGAAACCGAACTTATATACCTCTACTAAAATAATCTAACGCAAAACGAAAAAATACTTAACACTTCTCAAACTCCTCCTCTCCCCTCACGACCTTTCTAACATTAACCCTACTCTTATAGCCTCCCGCAAAATATAAATAACGCCCAAAAAAAACAAATAAAAATACGACGAAACTCTAATTTTCCGACCCGAATAAACCCAACGTTATTTAATAATAAAACCTCCGAAAACGATAAACCCTATACCTAATCTATCGCCGCCTCATCGTAACTACCCGTGAACACGACGTCAAGCGCCACTACGAAGCTAAACACGAATACTACGAACGATATATAACGAACGACGAACGCGCGACCCTAATAAAACGTCTACGTCAAAACGACTTACCCGTAACCTCCTTCACTCCTAAAAAAAACTACTACGTACAAACCTACGGACTCTACCGCCTCTTAACCCTTAAAAATACGCGACTAAATAAAAAAACTTAATATACC
>H4XQCM208JCL83
ATCAGACACGCAATCAAATTTCTCAACTCTATAAATTGCTAAATCTCTTCATCCCTCCCTAAAGCAACTACTGCCCGCTACCTAAAAAATATACACTTACACATTAAAAATCGCTATCCGCTCTTCCTATTAATTCATTTTTAAAGCACAAAAATACAAATATCCAGCCAATAAAAGCAAAAATACCAAAACCAAGCTTATATGCCTCTGCTAAGATAATCTAGCGCAAAGCAAAAAAAATACTTAGCACTTCTCAAACTCCTCCTCTCCCCTTACAACCTTTCTAACATTAACCCTACTCTTATAACCTCCCACAAAATATAAATAACACCCAAAAAAAACAAATAAAAATCAACAAAACTCTAATTTCCAACCCAAATAAACCCAGCATTATTAATAATAAAGCCTCCAAAAAGCAATAAAGCCCTATGCCTAATCTATCGCCGCCTCATCATAGCTACCCACAAACACAACATCAAACACCACTAACAAACTAAACACGAATACTANAAACAATATATAACAAACAACAAACACACAACCCTAATAAACATACTACATCAAACAACTTACCCATAACCTCCTTACA
>H4XQCM208JBQWS
ATCAGACACGCAATCAAATTTCTCAACTCTATAAAATTGCGTAAATCTCTTCATCCCTCCCTAAAGCAGCTACTGCCCACTACCTAAAAAAATATACGCTTACGCGTTAAAAAATCGCTATCCGCTCTACCTATTAATTCATTTTTTAAAAACTCAAGAAATACAAAATATCCAACCAATAAAAACAAAAATACCAAAACTAAACTTATATACCTCTACTAAAATAATCTAGCGCAAAGCGAAAAAAAATACTTAACGCTTCTCAAACTCCTCCTCTCCCCTTACTACCTTTCTAACATTAACCCCTACTCTTATAACCTCCCACAAAATATAAATAACACCCAAAAAAAACAAATAAAAATCGACGAAACTCTAATTTTCCGACCCAAATAAACCCAACATTATTTAATAATAAAGCCTCCAAAAAGCAATAAAGCCCTATACCTAATCTATCGCCACCTCATCGTAACTACCCGCGAACGCAACGTCAAACACCACTACAAAACTAAACACAAATACTACGAACGATATATAACGAACGACGAACGCGCGACCCTAATAAAACGTCTACGTCAAACAACTTACCCATAACCTCCTTCACTCCTAAAAAAAACTAACTACGTACAAACCTCAAACNCTACCACCTCTACCTTAAAAA
>H4XQCM208JAVLP
ATCAGACACGCAATCAAAATTTTTTCAACTCTATAAATTACTAAATCTCTTACGTCCCTCCCTAAAACGACTACTACCCGCTACCTAAAAAAATATACGCTTACGCGTTAAGAATCGCTATCCGCTCTTCCTATTAATTCATTTTTTAAAAAACTCGAAAAATACGAAATATCCAACCAATAAAAACAAAAATACCGAAACCGAACTTATATACCTCTACTAAAATAATCTAACGCAAAACAAAAAAAATACTTAACGCTTCTCAAACTCCTCCTCTCCCCTTACGACCTTTCTAACGTTAACCCTACTCTTATAACCTCCCGCAAAATATAAATAACGCCCAAAAAAAGCAAAATAAAAATCAACGAAACTCTAATTTTCCGACCCGAATAAACCCAACGTTATTTAATAATAAACCTCCGAAAAACAATAAAACCCTATACCTAATCTATCGCCGCCTCATCGTAACTACCCGCGAACGCGACGTCAAACGCCACTACAAACTAAACACGAATACTACGAGCGATATATAGCAAACGACGAACGCGCGACCCTAATAAACGTCTACGTCAAACGACTTACCCGTAACCTCCTTCACTCCTAAAAAAAAACTACTACGTACAAACCTCGAACCTCTACCGCCTCTCAACCTTAAAAATCGCAACTAAATAAAAAACTTAATATACCAATACG
>H4XQCM208JSRJ4
ATCAGACACGCAATCAAAATTTCTCAACTCTATAAATTACTAAATCTCTTCGTCCCTCCCTAAAACGACTACTACCCGCTACCTAAAAAAATATACGCTTACGCGTTAAAAATCGCTATCCGCTCTTCCTATTAATTCATTTTTTAAAAACTCAAAAAATACAAAATATCCAACCAATAAAAACAAAAATACCAAAACCGAACTTATATACCTCTACTAAAATAATCTAACGCAAAACGAAAAAATACTTAACACTTCTCAAACTCCTCCTCTCCCCTTACGACCTTTCTAACATTAACCCTACTCTTATAACCTCCCGCAAAATATAAATAACACCCAAAAAAACAAATAAAAATACGACGAAACTCTAATTTTCCAACCCGAATAAACCCAACGTTATTTAATAATAAACCTCCGAAAACGATAAACCCTATACCTAATCTATCGCCGCCTCATCGTAACTACCCGCGAACGCGACGTCAAACACCACTACGAAACTAAACACGAATACTACGAACGATATATAACGAACGACAAACGACGCGACCCTAATGAAACGTCTACGTCAAACGACTTACCCATAACCTCCTTCACTCCTAAAAAAAACTACTACGTACAAACCTCGAACTACTACCGCCTCTTAACCTTAAAATACGCGACTAAATAAAAAACTTTAATATACCAATCGTCG
>H4XQCM208I9PT8
ATCAGACACGCAATCAAATTTCTCAACTCTATAAATTACTAAATCTCTTCGTCCCTCCCTAAAAACGACTACTACCCGCTACCTAAAAAAATATACGCTTACGCGTTAAAAATCGCTATCCACTCTTCCTATTGATTCGTTTTTAAAAACTCAAAAAATACGAAATATCCAACCAATAAAAGCAAAAATACCGAAACCGAACTTATATACCTCTACTAAAATAATCTAATGCAAAACGAAAAAAATACTTAACACTTCTCAAACTCCTCCTCTCCCCTTACGACCTTTCTAACGTTAACCCTACTCTTATAACCTCCCGCAAAATATAAATAACGCCCAAAAAAAACAAATAAAAATCGACGAAACTCTAATTTTTCCGACCCGAATAAACCCAACGTTATTTAATAACAAAACCTCCGAAAAACGATAAAACCCTATACCTAATCTATCGCCGCCTCATCGTAACTACCCGCGAACGCGACGTCAGACGCCACTACGAAACTAAACACGAATACTACGAACGATATATAACGAACGACGAACGCGCGACCCTAATAAAACGTCTACGTCAAAACGACTTACCGTAACCTCCTTCACTCCTAAAAAAAAACTACTACATACAAACCTACAAACTACTACCGCCCTCTTAACCTTAAAAATACGTCGACTAAACTAAAAAACTTAAATATACAATACG
>H4XQCM208JQ9UE
ATCAGACACGCAATCAAATTTCTCAACTCTATAAATTACTAAATCTCTTCATCCCTCCCTAAAACAACTACTACCCACTACCTAAAAAAATATACGCTTACGCATTAAAAATCGCTATCCGCTCTTCCTATTAATTCATTTTTTAAAAACTCAAAAAATACAAATATCCAACCAATAAAACAAAAATACCAAAACCAAACTTATATACCTCTACTAAAATAATCTAACACAAAACAAAAAAATAACTTAGCGCTTCTCAAGCTCCTCCTCTCCCCTTGCAGCCTTTCTAACATTAGCCCTGCTCTTATAGCCTCCCGCAAAATATAAATAACGCCCAAAAAAGCAAATAAAAATCAACAAAACTCTAATTTTCCAGCCCAAATAAACCCAACGTTATTTAATAATAAACCTCCAAAAACAATAAACCCTATACCTAATCTATCGCCACCTCACCATAACTACCCACAACACAACATCAACGCCACTACAAACTAACACAAATACTACGAGCAATATATAACAAACAACGAACACACGACCCTAATAAACATACTACGTCAAACCAACTTACCCATAACCTCCTTCACTCCTAAAAAAACTAACTCGTACAAGCCTCGAACTCTACCAA
>H4XQCM208JOKGR
ATCAGACACGCAATCAAATTTCTCAACTCTATAAATTACTAAATCTCTTCATCCCTCCCTAAAGCGGCTACTGCCCGCTACCTAAAAAATATGCGCTTACGCGTTAAAAATCGCTATCCGCTCTTCCTATTAATTCGTTTTTTAAAAACTCAAAAAATACAAAATATCCAACCAATAAAACAAAATACCAAACCAAACTTATATACCTCTACTAAAATAATCTAACGCAAAACAAAAAAATACTTAACACTTCTCAACCTCCTCCTCTCCCCCTTACAGCCTTTCTAACATTAGCCCCTACTCTTATAACCTCCCCACAAAATATAAATAACACCCCAAAAAAAACAAATAAAAATCAACAAAACTCTAATTTTCCAACCCGAATAAACCCAACATTATTTAATAATAAAACCTCCGAAAACGATAAACCCTATACCTAATCATCGCCGCCTCATCATAACTACCCACAAACACAACATCAAACACCACTACAAACTAAACACAAATACTACAAACAATATATAACAAACGACGAACACGCAACCCCTAATAAAACATCTACATCAAACAACTTACCCCATAACCTACCCTTCACCTCCTAAAAAAAAAACTACGACTCACTGCAAACCCTCAAACTCTAGCCGCCT
>H4XQCM208JLWY3
ATCAGACACGCAATCAAATTTCTCAACTCTATAAATTACTAAATCTCTTCGTCCCTCCCTAAAGCAACTACTACCCACTACCTAAAAAAATATACGCTTACGCATTAAAAATCGCTATCCGCTCTTCCTATTAATTCATTTTTTAAAAACTCGAAAAATACGAAATATCCAACCAATAAAAACAAAAATACCAAAACCGAACTTATATACCTCTACTAAAATAATCTAACACAAAGCGAAAAAAATACTTAACACTTCTCAAACTCCTCCTCTCCCCTTACGACCTTTCTAACGTTAACCCTACTCCTATAACCTCCCGCAAAATATAAATAACACCCAAAAAAACAAATAAAAATCGACAAAACTCTAATTTTCCAACCCAAATAACCCAACACTATTTAATAATAAAACCTCCGAAAAACGATAAAACCCTATACCTAATCTATCGCCACCTCATCATAACTACCCACAAACACAACATCAAACACCACTACGAAACTAAACACGAATACTACAAACGATATATAACGAACGACGAACGCGCGACCCCTAATAAACATACTGCATCAAAGCAACTTACCCATAAACCTCCTTCACTCCTAAAAAAAAACTACTACATACAAACCTCAAACTCTACCACCTCTTAACCTTAAAATACA
>H4XQCM208JBIBD
ATCAGACACGCAATCAAAATTTCTCAACTTTATAAATTACTAAATCTCTTCATCCCTCCCTAAAACAACTACTACCCACTACCTAAAAAATATACGCTTACACATTAAAAATCACTATCCACTCTTCCTATTAATTCATTTTTAAAAACTCGAAAAATACAAAATATCCAACCAATAAAAACAAAATACCGAAACCAAACTTATATACCTCTACTAAAATAATCTAACACAAAACAAAAAAAATACTTAACACTTCACAAACTCCTCCTCTCCCCTTACAGCCTTTCTAACATTAACCCTACTCTTATAACCCTCCCACAAAATATAAATAACACCCAAAAAAAACAAAATAAAAATCAACAAAACTCTAATTTTCCGACCCGAATAAACCCAACATTATTTAATAATAAAACCTCCAAAAACAATAAACCCTATACCTAATCTATCACCACCTCATCGTAACTACCCGCGAACGCGACGTCAAACGCCACTACGAAGCTAAACACAATACTACAAACAATAATATAGCAAACGACAAACGACGCGACCCCTAATAAACGTACTACGTCAAACCAACTTACCCATAACCTACCTTCCACTCCTAAAAAAAAAACTAAACTCGTACCAAACCTACCGTAACTACTACCACCCTCTTAACCCTTAAAAACTACGTACGACCTAAATAAAAAAACTTAAATTAA
>H4XQCM208JOM3M
ATCAGACACGCAATCAAATTTCTCAACTCTATAAATTGCTAAATCTCTTCATCCCTCCCCTAAAGCAGCTACTGCCCGCTACCTAAAAAAATATACACTTACACATTAAAAATCGCTATCCGCTCTTCCTATTAATTCATTTTTAAAAGCTCAAAAAATACAAAATATCCAGCCAATAAAAGCAAAAATGCCAAAACCAAGCTTATATGCCTCTGCTAAAATAATCTAGCGCAAAGCAAAAAAAATACTTAACACTTCTCAAACTCCTCCTCTCCCCTTACAACCTTTCTAACATTAACCCTACTCTTATAACCTCCCACAAATATAAATAACACCCAAAAAAACAAATAAAAATACAACAAACTCTAATTTTCCAACCCAAATAAACCCAGCATTATTTAATAATAAAGCCTCCGAAAGCAATAAAGCCCTATACCTAATCTATCGCCGCCTCATCGTAACTACCCACAACACAACGTCAACACCACTACAAACTAAACACAATACTACAACAATATATAACAAACAACAAACACACAACCCTAATAAACATACTACATCAAACAACTTACCCATAACCTCCTTCACTCCTAAAAAACTACTA
>H4XQCM208I5NBI
ATCAGACACGCAATCAAATTTCTCAACTCTATAAATTACTAAATCTCTTCATCCCTCCCTAAAGCGACTACTGCCCGCTACCTAAAAAAATATACGCTTACGCGTTAAAAATCGCTATCCGCTCTTCCTATTAATTCGTTTTTTAAAAACTCGAAAAATACGAAATATCCAACCAAAAAAACAAAAATACCGAAACCGAGCTTATATGCCTCCACTAAAATAATCTAGCGCAAAGCGAAAAAAATACTTAACGCTTCTCAAACTCCTCCTCTCCCCTTACGACCTTTCTAACGTTAACCCTACTCTCATAACCTCCCGCAAATATAAATAACGCCCAAAAAAACAAAATAAAAATACGACGAAACTCTAATTTTCCGTACCCGAACTAAACCCAACCGTTATTTAATAATAAAACCTACCGAAAACGATAAACCCTATACCTAATCTATCGCCGCCTCATCGTAACTACCCGCGAACGCGACGTCAAACGCCACTACGAACTAAACACGAATACTACGAACGATATATAACGAACGACGAGCGCGCGGCCCCTAATAAAGACGTCTGCGTCAAAGCGACTTGCCCGTAGCCTCCTTCACTCCTAAAAAAAAGCTAGCTCGTGCAAACCTCGAGCTCTACCGCCTT
>H4XQCM208JA5KP
ATCAGACACGCAATCAAATTTCTCAACTCTATAAATTACTAAATCTCTTCGTCCCTCCCTAAAACGACTACTACCCGCTACCTAAAAAAATATACGCTTACGCGTTAAAAATCGCTATCCGCTCTTCCTATTAATTCGTTTTTAAAAGCTCGAAAAATACGAAATATCCAACCAATAAAAACAAAAATACCGAAACCGAACTTATATACCTCTACTAAAATAATCTAACGCAAACGAAAAAAATACTTAACACCTCTCAAACTCCTCCTCTCCCCTTACGACCTTTCTAACATTAACCCTACTCTTATAGCCTCCCGCAAAATATAAATAACGCCCAAAAAAAACAAATAAAAATACGACGAAACTCTAATTTTCCGACCCGAATAAACCCAACGTTATTTAATAAGAAACCTCCAAAAACAATAAACCCTATACCTAATCTATCGCCGCCTCATCGTAACTACCCGCGAACGCGACGTCAAACGCCACTACGAAACTAAACACGAATACTACGAACGATATATAACGAACGACGAACGCGCGACCCTAATAAACGTACTACGTCAAACGACTTACCCGTAACCTCCTTCACTCCTAAAAAAAACTACTACGTACAAACCTACGAACTCTACCGCCTCTTAACCTTAAAAATACGCGACTAAATAAAAAACTTAATATACCAATCGT
>H4XQCM208I91Q4
ATCAGACACGCAATCAAAATTTCTCAACTCTATAAAAGCTAAAAATAAAAAAAACTTTATATACCAATCGTGTCTGAT
>H4XQCM208JCS3G
ATCAGACACGCAATCAAATTTACTCAACTCTATAAAAACCTAAAATAAAAAAACTTTAATATACCAATCGTGTCTGAT
>H4XQCM208I8QXI
ATCAGACACGCAATCAAATTTCTCAACTCTATAAATTACTAAATCTCTTCATCCCTCCCTAAAACAACTACTACCCACTACCTAAAAAATATACGCTTACGCATTAAAAATCGCTATCCGCTCTTCCTATTAATTCATTTTTAAAAACTCAAAAAATACAAAATATCCAACCAATAAAACAAAATACCAAAACCAAACTTATATACCTCTACTAAAATAATCTAACGCAAAACGAAAAAAATACTTAACACTTCTCAAACTCCCCCTCTCCCCTTACAACCTTTCTAACATTAACCCTACTCTTATAGCCTCCCGCAAAATATAAATAACGCCCAAAAAAAGCAAAATAAAGATCAACAAACTCTAATTTTCCAACCCAAATAACCCAACATTATTTAATAATAAACCTCCAAAAACAATAAACCCTATACCTAATCTATCACCACCTCATCATAACTACCCACAAACACAACATCAAACGCCACTACGAACTAAACACGAATACTACGAACAATATATAACAAACAACAAACACGCGACCCCTAATAAAGCATCTGCATCAAAGCAACTTACCCATAGCCTCCTTCACTCCTAAAAAAAAGCTAACTCATACAAACCTCAAACTACTACCA
>H4XQCM208JCJ48
ATCAGACACGCAATCAAAATTTCTCAACTCTATAAAATTGCTAAATCTCTTCATCCCTCCCTAAAGCGGCTACTGCCCGCTACCTAAAAAAATATGCGCTTGCGCATTAAAAATCGCTATCCGCTCTTCCTATTAATTCATTTTTTAAAAACTCAAAAAATACAAAATATCCAACCAATAAAAACAAAAATACCGAAACCAAACTTATATACCTCTACTAAAATAATCTAACGCAAAACGAAAAAAATACTTAACACTTCTCAAACTCCTCCTCTCCCCTTACAACCTTTCTAACATTAACCCTACTCTTATAACCTCCCACAAAATATAAATAACACCCCAAAAAAAAACAAGATAAAAATCAACAAAACTCTAATTTTCCAACCCGAATAAACCCAGCATTATTTAATAATAAAGCCTCCGAAAAACAATAAAACCCTATACCTAATCTATCGCCGCCTCATCGTAACTACCCGCAAACGCAACGTCAAACACCGCTACAAACTAAACACAAATACTACGAACGATATATAACGAACGACGAGCGCGCGGCCCTAATAAAGCATCTGCATCAAAGCAACTTGCCCATAACCTCCTTCACTCCTAAAAAAAAACTACTACATACGAACCTACCG
>H4XQCM208JFM9U
ATCAGACACGCAATCAAATTTCTCAACTCTATAAATTACTAAATCTCTTCATCCCTCCCTAAAACAACTACTACCCACTACCTAAAAAAATATACGCTTACGCGTTAAAAATCGCTATCCGCTCTTCCTATTAATTCATTTTTTAAAAACTCGAAAAATACGAAATATCCAACCAATAAAAACAAAAATACCAAAACCAAACTTATATACCTCTACTAAAATAATCTAACGCAAAACGAAAAAATACTTAACACTTCTCAAACTCCTCCTCTCCCCTTACGGCCTTACTAACATTAGCCCTACTCTTATAACCTCCCGCAAAATATAAATAACACCCAAAAAAAACAAATAAAAATACAACGAAACTCTAATTTTCCTAACCCAAATAAGCCCAACGTTATTTAATAATAAACCTCCGAAAACAATAAACCCTATACCTAATCTATCACCACCTCATCATAGCTACCCACAAACACGACGTCAAACGCCACTACAAACTAAACACGAATACTACGAACGATATATAACGAACGACGAACGCGCGACCCTAATAAACGTACTACGTCAAACGACTTACCCATAACCTACCTTCACTCCTAAAAAAAACTAACTACATACAAACCTACAACTACTACCACCTCTTAACCTTAAAAACTTAACACGACTAAATAAAAAACTTAAA
>H4XQCM208JHVSL
ATCAGACACGCAATCAAATTTCTCTAACTCTATAAATTTGCTAAATCTCTTCATCCCTCCCTAAAGCAGTCTACTGCCCGCTACCTAAAAAAATATGCACTTACACATTAAAAATCACTATCCACTCTTCCTATTAATTCATTTTTAAAAACTCAAAAAATACAAAATATCAACCAATAAAAACAAAATACCAAAACCAAACTTATATACCTCTACTAAAATAATCTAACACAAAACAAAAAAAATACTTAGCGCTTCTCAAACTCCTCCTCTCCCCCTTACAACCTTTCTAACATTAACCCCTACTCTTATAACCTCCCACAAAATATAAATAACACCCAAAAAAAACAAATAAAAATCAACAAAACTCTAATTTTCCAGCCCAAATAAACCCAGCATTATTTAATAATAAAGCCTCCAAAAGCAATAAAGCCCTATGCCTAATCTATCACCGCCTCATCATAGCTACCCGCAAACGCAACATCAAACGCCACTACAAAGCTAAGCACAAATACTACAAGCAATATATAACAAACAGCAAGCGCGCCAGCCCTAATAAAGCATCTGCATCAAAGCAACTTGCCCA
>H4XQCM208JJBDA
ATCAGACACGCAATCAAAATTTCTCAACTCTATAAATTGCTGAATCTCTTCATCCCTCCCTAGAACGACTACTACCCGCTACCTAAAAAAATATACGCTTACGCGTTAAAAATCGCTATCCGCTCTTCCTATTAATTCGTTTTTTAAAAACTCGAAAAATACGAAATATCCAACCAATAAAAACAAAAATACCGAAACCGAGCTTATATACCTCTACTAAAATAATCTAACACAAAACGAAAAAAATAACTTAACGCTTCTCAAACTCCTCCTCTCCCCTTACGACCTTTCTAACATTAACCCTACTCTTATAACCTCCCACAAATATAAATAACGCCCAAAAAAAGACAAAATAAAAATACGACGAAGACTCTAATTTTTCCGGTCCCAATAAACCCAACGTTATTTAATAATAAACCTCCGAAAACGATAAACCCTATACCTAATCTATCGCCGCCTCATCGTAACTACCCGCGAACGCGACGTCAACGCCACTACGAAACTAAACACGAATACTACGAACGATATATAACGAACGACGAACGCGCAACCCTAATAAAACGTCTACGTCAAACGACTTACCCATAACCTCCTTCACTCCTAAAAAAACTAACTCGTACAAACCTACGAACTCTACCGCCTCTTAACCTTAAAAATACGCGACTAAATAAAAAAACTTTAAA
>H4XQCM208JQW8S
ATCAGACACGCAATCAAATTTCTCAACTCTATAAATTACTAAATCTCTTCATCCCTCCCTAAAACAACTACTACCCACTACCTAAAAAATATACGCTTACGCGTTAAAAATCGCTACCCGCTCTTCCTATTAATTCATTTTTTAAAAACTCAAAAAATACAAAATATCCAACCAATAAAAACAAAAATACCAAAACCAAACTTATATGCCTCTACTAAAATAATCTAACACGAAACAAAAAAATACTTAACACTTCTCAAACTCCTCCTCTCCCCTTACAACCTTTCTAACGTTAACCCTACTCTTATAACCTCCCGCAAATATAAATAACACCCAAAAAAACAAATAAAAATCAACAAAACTCTAATTTTCCAACCCAAATAACCCAACATTATTTAATAATAAAACCTCCAAAAACAATAAACCCTATACCTAATCTATCACCGCCTCATCGTAACTACCCGCGAACGCGACGTCAAACGCCACTACAAACTAAACATAATACTACAACAATATATAGCAACAACAAGCACGCGACCCCTAATAAACGTCTACCATCAAACAACTTACCCATAACCTCCTTCACTCCTAAAAAAACTACTCATACAACCTCAACTCTACCACCTCTTACCTTAAAATCACAACTAAATAAAAACTTATAA
>H4XQCM208JBB1X
ATCAGACACGCAATCAAATTTCTCAACTCTATAAATTACTAAATCTCTTCGTCCCTCCCTAAAACGACTACTACCCGCTACCTAAAAAAATATACGCTTACGCGTTAAAAATCGCTATCCACTTCTTCCTATTGATTCGTTTTTTAAAAACTCAAAAAATACGAAATATCCAACCAATAAAAGCAAAAATACCGAAACCGAACTTATATACCTCTACTAAAATAATCTAATGCAAAACGAAAAAAATACTTAACACTTCTCAAACTCCTCCTCTCCCCTTACGACCTTTCTAACGTTAACCCTACTCTTATAACCTCCCGCAAAATATAAATAACGCCCAAAAAAAACAAAATAAAAATACGACGAAACTCTAATTTTCCGACCCGAATAAACCCAACGTTATTTAATAACAAACCTACCGAAAACGATAAACCCTATACCTAATCTATCGCCGCCTCACTCGTAACTACCCGCGAACGCGACGTCAGACGCCACTACGAAACTAAACACGAATACTACGAACGATATATAACGAACGACGAACGCGCGACCCTAATAAACGTCTACGTCCAAACGACTTACCCGTAACCTCCTTCACTCCTAAAAAAAAACTACTCATACAAACCTCAAACTACTACCCGACCCTCCTTAACCTTAAAAACTACGACCGACTAAAACTAAAAAAACTTTAAATTATAACCAACTCG
>H4XQCM208JI71T
ATCAGACACGCAATCAAATTTCTCAACTCTATAAATTACTAAATCTCTTCATCCCTCCCTAAAACAACTACTACCCACTACCTAAAAAAATATACGCTTACGCATTAAAAATCACTATCCGCTCTTCCTATTAATTCATTTTTTAAAAACTCAAAAAATACGAAATATCCAGCCAATAAAAGCAAAAATGCCAAAACCAAACTTATATACCTCTACTAAAATAATCTAACACAAACAAAAAAAATACTTAACACTTCTCAAACTCCTCCTCTCCCCTTACGACCTTTCTAACGTTAACCCTACTCTTATAACCTCCCACAAATATAAATAACACCCAAAAAAAGACAAATAAAAATACAACAAAGCTCTAATTCTCCAGCCCAAATAACCCAAGCATTATTAATAATAAACCTACCGAAAACGATAAACCCTACTACCTAATCTATCACCGCCTCATCGTAACTACCCGCGAACGCGACATCAAACACCACTACAAACTAAACACAATACTACAAACAATATATAACAACGACGAGCACGCGGCCCTAATAAAGACGTCTGCGTCAAAGCAACTTGCCCATAGCCTCCTTCACTCCTAAAAAAAACTACTCGTACAAACCTCGAACT
>H4XQCM208JG4M4
ATCAGACACGCAATCAAATTTCTCAACTCTATAAATTACTAAATCTCTTCATCCCTCCCTAAAACAACTACTACCCGCTACCTAAAAAAATATACGCTTACGCGTTAAAAATCGCTATCCGCTCTTCCTATTAATTCATTTTTTAAAAGCTCAAAAAATACAAAATATCCAACCAATAAAAACAAAAATACCGAAACCAAACTTATATACCTCTACTAAAATAATCTAACGCAAAACGAAAAAAATACTTAACACTTCTCAAACTCCTCCTCTCCCCTTACGGCCTTTCTAACGTTAACCCTACTCTTATAACCTCCCACAAAATATAAATAACGCCCAAAAAAAACAAATAAAAATCGACGAAACTCTAATTTTCCGACCCGAATAAACCCAACGTTATTTAATAATAAACCTCCGAAAACAATAAACCCTATACCTAATCTATCGCCACCTCATCGTAACTACCCGCGAACGCGACGTCAAACGCCACTACGAAACTAAACACGAATACTACGAACGATATATAACGAACGACGAACGCGCGACCCTAATAAACGTCTACGTCAAAACAACTTACCCGTAACCTCCTTCACTCCTAAAAAAAAACTACCCGTACAAACCTACGGACTATACCGCCTCTTACCTTAAAAACTACGCAACTAAATAAAAAACTTAATATACCAACTACGTGTA
>H4XQCM208JI39W
ATCAGACACGCAATCAAATTTCTCAACTCTATAAATTACTAAATCTCTTCATCCCTCCCTAAAACAACTACTACCCACTACCTAAAAAATATACACTTACACATTAAAAATCGCTATCCGCTCTTCCTATTAATTTCATTTTTTAAAAACTCAAAAAATACAAAATATCCAACCAATAAAAACAAAAATACCGAAACCAAACTTATATACCTCTACTAAAATAATCTAACACAAAGCAAAAAAAAATACTTAACACTTCTCAAACTCCTCCTCTCCCCTTACAACCTTTCTAACATTAACCCTACTCTTATAACCTCCCACAAAATATAAATAACACCCAAAAAAAACAAATAAAAATCGACGAAACTCTAATTTTCCAACCCAAATAAACCCAACATTATTTAATAATAAAGCCTCCAAAAAGCAATAAAACCCTATACCTAATCTATCACCACCTCATCGTAACTACCCGCGAACGCGACGTCAAACGCCACTACAAACTAAACACAAATACTACAAACAATATATAACGAACAACGAACACACAACCCTAATAAAACATCTACATCAAACAACTTACCCATAGCCTCCTTCACTCCTAAAAAAAAGACTGCTCATACAAACCTCAAACTNTACCCACCTCTTAACCTTAAAAAA
>H4XQCM208JNUK5
ATCAGACACGCAATCAAAATTTCTCAACTCTATAAATTGCTAAAATCTCTTCATCCCACCCCTAAAAACGACTACTACCCGCTACCTAAAAAAATATACGCTTACGCGTTAAAAATCGCTATCCGCTCTTCCTATTAATTCATTTTTAAAAACTCAAAAAATACGAAATATCCAACCAATAAAAACAAAAATACCGAAACCGAACTTATATGCCTCTACTAAAATAATCTAACGCAAAGCAAAAAAAATGCTTAACACTTCTCAAACTCCTCCTCTCCCCTTACGACCTTTCTAACATTAACCCTACTCTTATAACCTCCCACAAAATATAAATAACACCCAAAAAAACAAATAAAAATCGACAAAACTCTAATTTTCCAACCCAAATAAACCCAACATTATTTAATAATAAAGCCTCCAAAAAGCAATAAAGCCCTATACCTAATCTATCACCGCCTCATCGTAACTACCCGCGAACGCAACGTCAAACACCACTACAAACTAACACAAATACTACAACGATATATAACGAACAACAAACACACAACCCTAATAAACATCTACGTCAAACGACTTACCCATAACCTACCTTCACTCCTAAAAAAAGACTAGCTCATGCAAGCCTACAAACTCTACCG
>H4XQCM208I6A9M
ATCAGACACGCAATCAAATTTCTCAACTCTATAAATTGCTAAATCTCTTCATCCCTCCCTAAAGCAGCTACTGCCCGCTACCTAAAAAAATATGCGCTTGCGCATTAAAAATCGCTATCCGCTCTTCCTATTAATTCATTTTTTAAAAGCTCAAAAAATACAAAATATCCAGCCAATAAAAGCAAAAATGCCAAAACCAAGCTTATATGCCTCTGCTAAAGTAATCTAGCGCAAAGCGAAAAAAATGCTTAGCACTTCTCAAACTCCTCCTCTCCCCCTTGCAGCCTTTCTAACATTAGCCCTGCTCTTATAGCCTCCCGCAAATATAAATAACGCCCAAAAAAGCAAAATAAAATCAACAAAGCTCTAATTTTCCAGCCCAAATAACCCAACATTATTAATAATAAACCTCCAAAAACGATAAACCCTATACCTAATCTATCACCACCTCATCATAACTACCCACAACACAACATCAAACACCACTACAAACTAAACACAAATACTACAAGACAATATATAGCAAACAGACAAGCGACGCAGACCCCTAATAAA
>H4XQCM208JC1UH
ATCAGACACGCAATCAAATTTCTCAACTCTATAAATTGCTAAATCTCTTCATCCCTCCCTAAAGCAGCTACTGCCCGCTACCTAAAAAAATATACACTTACACATTAAAAATCGCTATCCGCTCTTCCTATTAATTCATTTTTTAAAAGCTCAAAAAATACAAAATATCCAGCCAATAAAAGCAAAAATGCCAAAACCAAGCTTATATGCCTCTGCTAAAATAATCTAGCGCAAAGCAAAAAAAATACTTAACACTTCTCAAACTCCTCCTCTCCCCCTTACAACCTTTTCTAACATTAACCCTACTCTTATAACCTCCCACAAAATATAAATAACACCCAGAAAAAACAAATAAAAATCAACGAAACTCTAATTTTCCAACCCAATAAACCCAGCATTATTTAATAATAAAGCCTACCGAAAAGCAATAAAGCCCTATACCTAATCTATCGCCGCCTCATCGTAACTACCCACAACACAACGTCAAACACCACTACAAACTAAACACAAATACTACAAACAATATATAACAAACAACAAACACACAACCCTAATAAACATCTACATCAAACAACTTAACCCATACGACCTCTTCACTCCTAAAAAAA
>H4XQCM208JE565
ATCAGACACGCAATCAAATTTCTCAACTCTATAAATTACTAAATCTCTTCATCCCTCCCTAAAACAACTACTACCCGCTACCTAAAAAATATACGCTTACGCGTTAAAAATCGCTATCCACTCTTCCTATTAATTCATTTTTTAAAAACTCAAAAAATACAAAATATCCAACCAATAAAAACAAAAATACCAAAACCAAACTTATATACCTCTACTAAAATAATCTAGCGCAAAGCAAAAAAAATACTTAACACTTCTCAAACTCCTCCTCTCCCCTTACAACCTTTCTAACATTAACCCTACTCTTATAACCTCCCACAAAATATAAATAACACCCAAAAAAAACAAATAAAAATACAACAAAACTCTAATTTTTCAACCCGAATAACCCAACCGTTATTTAATAATAAACCTCCGAAAAACGATAAAACCCTATACCTAACCTATCGCCGCCTCATCATAACTACCCGCGAACGCGACGTCAAACGCCACTACGAAACTAAACACGAATACTACAAACAATATAATAACAAACGACAAACGCGCGGCCCTAATAAAGCATCTGCATCAAACAACTTACCCATAACCTCCTTCACTCCTAAAAAAACTACTCATACAAACCTACGAACTCTACCGCCTCTTGACCTTAAAAATCGCGAA
>H4XQCM208JWG53
ATCAGACACGCAATCAAATTTCTCAACTCTATAAATTACTAAATCTCTTCGTCCCTCCCTAAAGCGGCTACTGCCCGCTACCTAAAAAAATATGCGCTTGCGCATTAAAAATCGCTATCCGCTCTTCCTATTAATTCATTTTTTAAAAACTCGAAAAATACGAAATATCCAACCAATAAAAACAAAAATACCGAAACCGAACTTATATACCTCTACTAAAATAATCTAACGCAAACGAAAAAATACTTAACGCTTCTCAAGCTCCTCCTCTCCCCTTACGGCCTTTCTAACGTTAGCCCTGCTCTTATAGCCTCCCGCAAAATATAAATAACGCCCAAAAAAAACAAATAAAAATACGACGAAACTCTAATTTTCCGACCCGAATAAACCCAACGTTATTTAATAATAAAACCTCCGAAAACGATAAACCCAATACCTAATCTATCGCCGCCTCATCGTAGCTACCCGCGAACGCGACGTCAAACGCCACTACGAAGCTAAACACGAATACTACGAGCGATATATAACGAACGACGAACGCGCGACCCCTAATAAACGTCTACGTCAAACGACTTACCCGTAACCTCCTTCACTCCTAAAAAAAACTACTACATACAAACCTCGAACTCTGCCGCCTCTTAGTA
>H4XQCM208I8V30
ATCAGACACGCAATCAAATTTCTCAACTCTATAAATTACTAAATCTCTTCGTCCCTCCCTAAAACGACTACTACCCGCTACCTAAAAAAATATACGCTTACGCGTTAAAAATCGCTATCCGCTCTTCCTATTAATTCGTTTTTAAAAACTCGAAAAATACGAAATATCCAGCCAATAAAAGCAAAAATGCCGAAACCGAACTTATATACCTCTACTAAAATAATCTAACGCAAAACGAAAAAAATACTTAACACTTCTCAAACTCCTCCTCTCCCCTTACGACCTTTCTAACGTTAACCCTACTCTTATAACCTCCTGCAAAATATAAATAACGCCCCAAAAAAAAACAAAATAAAAATCGACGAAACTCTAATTTTCCGGCCCGAATAAACCCAGCGTTATTTAATAATAAAACCTCCGAAAACGATGAAACCCTATACCTAATCTATCGCCGCCTCATCGTAACTACCCACGAACGCGACGTCAAACGCCACTACGAACTAAACACGAATACTACGAACGATATATAACGAACGACGAACACGCGGCCCTAATAAAGCGTCTGCGTCAAAACGACTTACCCGTAGCCTCCTTCACTCCCTAAAAAAAAAGCTACTCGTACAAACCTCGAACTACTACCGCCTCTTAACCTTAAAAAATACGCAACTAAAATAAAAAAA
>H4XQCM208JCGRN
ATCAGACACGCAATCAAATTTCTCAACTCTATAAATTACTAAATCTCTTCGTCCCTCCCTAAAACGACTACTACCCGCTACCTAAAAAAATATACGCTTACGCGTTAAAAATCGCTATCCGCTCTTCCTATTAATTCGTTTTTTAAAAACTCGAAAAATACAAAATATCCAACCAATAAAAACAAAAATACCAAAACCGAACTTATATACCTCTACTAAAATAATCTAACGCAAAACGAAAAAAATACTTAACGCTTCTCAAACTCCTCCTCTCCCCTTACGGCCTTTCTAACGTTAACCCTACTCTTATAACCTCCCGCAAAATATAAATAACGCCCAAAAAAAACAAATAAAAATACGACGAAACTCTAATTTTCCGACCCGAATAAACCCAACGTTATTTAATAATAAAACCTCCGAAAACGATAAAACCCTATACCTAATCTATCGCCGCCTCATCGTAACTACCCGCGAACGCGACATCAAACGCCACTACGAAACTAAACACGAATACTACGAACGATATATAACGAACGACGAACGACGCAACCCTAGTAAACGTCTACGTCAAACGACTTACCCATAACCTCCTTCACTCCTAAAAAAAAACTACTACATACAAACCTACGAACTCTACCGCCTCCTTAGCCTTAAAAATACGCGACTAAATAAAAAAACTTAATTATAACCAT
>H4XQCM208JIKTP
ATCAGACACGCAATCAAATTTCTCAACTCTATAAATTACTAAAATCTCCTCATCCCTCCCTAAAACGACTACTACCCGCTACCTAAAAAATATGCGCTTACGCATTAAAGGTCGCTATCCGCTCTTCCTATTAATTCATTTTTTAAAAGCTCGAAAAATACAAAATATCCAACCAATAAAAACAAAAATACCGAAACCGAACTTATATACCTCTACTAAAATAATCTAACACAAAACGAAAAAAATACTTAACACTTCTCAAACTCCTCCTCTCCCCTTACAGCCTTTCTAACGTTAGCCCTACTCTTATAACCTCCCGCAAAATATAAATAACGCCCAAAAAAAACAAATAAAAATCAACGAAACTCTAATTTTCCGACCCGAATAAACCCAACGTTATTTAATAATAAACCTCCGAAAACAATAAACCCTATACCTAATCTATCGCCGCCTCATCGTAGCTACCCGCGAACGCGACGTCAAACGCCACTACGAACTAAACACGAATACTACGAACGATATATAACGAACGACGAACGCGCGACCCTAATAAACGTACTACGTCAAACGACTTACCCGTAACCTCCTTCACTCCTAAAAAAAACTAGACTCATACAAGACCTCAAACTCTACCGCCTCTTAACCTTAAAAATACGCGACTAAAA
>H4XQCM208JCJKM
ATCAGACACGCAATCAAATTTCTCAACTCTATAAAATTGCTGGATCTCTTCATCCCTCCCTAAAAGCGGCTACTGCCCGCTACCTAAAAAAATATGCGCTTGCGCATTAAAAATCGCTATCCGCTCTTCCTATTAACTCATTTTTAAAAGCTCAAAAAATACAAAATATCCAGCCAATAAAAGCAAAAATGCCAAAACCAAACTTATATGCCTCTGCTAAAATAATCTAACGCAAAGCAAAAAAATGCTTAGCGCTTCTCAAGCTCCTCCTCTCCCCTTGCAGCCTTTCTAACATTAGCCCTGCTCTTATAGCCTCCCGCAAAATATAAATAACGCCCAAAAAAAGCAAAATAAAAATCAACAAAGCTCTAATTTTCCAGCCCAAATAAACCCAGCATTATTAATAATAAAGCTCCAAAAACAATAAACCCTATACCTAATCTATCACCACCTCATCATAACTACCCACAAACACAACATCAAACACCACTACAAACTAAACAACAAATACTACAAACAATATATAACAAACAACAAAGACGCGCAGCCCTAATAAAGCATCTAA
>H4XQCM208I8024
ATCAGACACGCAATCAAAATTTCTCAACTCTATAAATTACTAAATCTCTTCATCCCTCCCTAAAACAACTACTGCCCGCTACCTAAAAAAAATATACGCTTACACATTAAAAAATCACTATCCACTCTTCCTATTAATTCATTTTTTAAAAACTCAAAAAATACAAAATATCCAACCAATAAAAACAAAAATACCAAAACCAAACTTATATACCTCTACTAAAATAATCTAACACAAAACAAAAAAAATACTTAACACTTCTCAAACTCCTCCTCTCCCCTTACAACCTTTCTAACATTAACCCTACTCTTATAACCTCCCACAAAATATAAATAACACCCAAAAAAACAAATAAAATCAACAAAACTCTAATTTTCCAACCCAAATAAACCCAACATTATTTAATAATAAAACCTCCGAAAAACGATAAAACCCTATACCTAATCTATCACCGCCTCATCGTAACTACCAACAAACGCAACATCAAACACCACTACGAAACTAAACACGAATACTACGAACGATATATAACAAACAACGAACGACGCGACTCTAATAAACGTCTACATCAAACAACTTACCCATAGCCTCCTTCACTCCTAAAAAAAACTAACTACGTACAAAGCCTACGAACTCTAACCGCCTCTTAACCTTAAAAAACTT
>H4XQCM208JHQAC
ATCAGACACGCAATCAAATTTCTCAACTCTATAAATTACTAAATCTCTTCATCCCCTCCCTAAAACAGCTACTGCCCACTACCTAAAAAAATATACACTTACACATTAAAAATCACTATCCGCTCTTCCTATTAATTCATTTTTAAAGCTCAAAAAATACAAAATATCCAGCCAATAAAAGCAAAAATGCCAAAACCAAGCTTATATGCCTCTGCTAAAATAATCTAGCGCAAAGCAAAAAAAATGCTTAGCGCTTCTCAAGCTCCTCCTCTCCCCCTTGCAGCCTTTCTAACATTAGCCCTGCTCTTATAGCCTCCCGCAAAATATAAATAACGCCCCAAAAAAAGCAAAATAAAAATCAACAAAGCTCTAATTTTCCAGCCCCAAATAAACCCAACATTATTAATAATAAAACCTCCAAAAACAATAAACCCTATACCTAATACTATCACCACCTCATCATAACTACCCACAACACGACGTCAACACCACTACAAACTAAACACAAATACTACAAGCAATATATAGCAAACAGCAAGCGCGCAGCCCTAATAAAGCAATCTACATA
>H4XQCM208JP4UN
ATCAGACACGCAATCAAATTTCTCAACTCTATAAATTGCTAAATCTCTTCATCCCTCCCTAAAGCAGCTACTGCCCGCTACCTAAAAAAATATGCGCTTGCGCATTAAAAATCGCTATCCGCTCTTCCTATTAATTCATTTTTAAAAGCTCAAAAAATACAAAATATCCAGCCAATAAAAGCAAAAATGCCAAAACCAAGCTTATATGCCTCTGCTAAAATAATCTAGCGCAAAGCGAAAAAAATGCTTAGCACTTCTCAAACTCCTCCTCTCCCCTTGCAGCCTCTCTAACATTAGCCCTGCTCTTATAGCCTCCCGCAAAATATAAATAACGCCCAAAGAAGCAAAATAAAATCAACAAAGCTCTAATTTTCCAGCCCAAATAACCCAACATTATTAATAATAAACCTCCAAAAACGATAAACCCTATACCTAATCTATCACCACCTCATCATAACTACCCACAAACACAACATCAAACACCACTACAAACTAAACACAAATACTACAAGACAATATATAGACAAACAGCAAGCGCGCAGCCCTAAT
>H4XQCM208JNB2H
ATCAGACACGCAATCAAATTTCTCAACTCTATAAATTACTAAATCTCTTCATCCCCTCCCTAAAAACAACTACTACCCACTACCTAAAAAAATATACACTTACGCATTAAAAATCGCTATCCGCTCTTCCTATTAATTCATTTTTTAAAAACTCAAAAAATACAAAATATCCAACCAATAAAAACAAAAATACCGAAACCGAACTTATATACCTCTACTAAAATAATCTAACGCAAAACGAAAAAATACTTAACACTTCTCAAACTCCTCCTCTCCCCTTACGACCTTTCTAACGTTAGCCCTACTCTTATAGCCTCCCGCAAAATATAAATAACACCCAAAAAAAACAAATAAAAATCGACGAAACTCTAATTTTCCAACCCAAATAACCCAACATTATTTAATAATAAAACCTCCAAAAACAATAAACCCTATACCTAATACTATCACCACCTCATCATAACTACCCACGAACACAACGTCAACGCCACTACGAAGCTAAACACGAATACTACGAACGATATATAACGAACGACGAACACACAACCCTAATAAACATCTACATCAAACAACTTACCCTACTAACCTCCCTTCACTACCTAAAAAAAAACTAACTACACTACAAACCTACTAAGCTACTCGACCGCCCCTTACCTTAAACCTTAAAACGTAACCG
>H4XQCM208JGTZ8
ATCAGACACGCAATCAAATTTCTCAACTCTATAAATTACTAAATCTCTCCATCCCTCCCTAAAGCGGCTACTGCCCGCTACCTAAAAAATATGCGCTTACGTGTTAAAAATCGCTATCCGCTCTTCCTATTAATTCGTTTTTTAAAAACTCAAAAAATACAAAATATCCAACCAATAAAACAAAAATACCAAAACCAAACTTATATACCTCTACTAAAATAATCTAACGCAAAACAAAAAAATACTTAACACTTCTCAAACTCCTCCTCTCCCCTTACAGCCTTTCTAACATTAGCCCTACTCTTATAACCTCCCACAAAATATAAATAACACCCAAAAAAAACAAATAAAAATACAACAAAACTCTAATTTTCCAACCCGAATAAACCCAACCATTATTTAATAATAAACCTCCGAAAACGATAAACCCTATACCTAATCTATCGCCGCCTCATCATAACTACCCACAACACAACATCAACACCACTACAAACTAAACACAAATACTACAACAATATATAACAAACGACGAACACGCAACCCTAACTAAACAATCTACATCAAACAACTTACCCATAAACCTCCTTCCATCCTAAAAAAAACCTAAGCTCCATGCAAACCTCAAACTCTACGCGCCCT
>H4XQCM208I673V
ATCAGACACGCAATCAAATTTCTCAACTCTATAAATTACTAAATCTCTTCGTCCCTCCCTAAAACGACTACTACCCGCTACCTAAAAAAATATACGCTTACGCGTTAAAAATCGCTATCCGCTCTTCCTATTAATTCATTTTTTAAAAACTCAAAAAATACAAAATATCCAACCAATAAAAACAAAAATACCAAAACCGAACTTATATACCTCTACTAAAATAATCTAACGCAAACGAAAAAAATACTTAACACTTCTCAAACTCCTCCTCTCCCCTTACGACCTTTCAAACATTAACCCTACTCTTATAACCTCCCGCAAATATAAATAACACCCCAAAAAAACAAAATAAAAATACGACGAAACTACTAATTTTCCTAACCCGAATAAACCCAACGTTATTTAATAATAAAACCTCCGAAAACGATAAAACCCTATACCTAATCTATCGCCGCCTCATCGTAACTACCCGCGAACGCGACGTCAAACACCACTACGAAACTAAACACGAATACTACGAACGATATATAACGAACGACAAACGCGCGACCCCTAATAAAACGTCTACGTCAAAACGAACTTACCCCACTAACCTCCCTTCACTCCCTAAAAAAAAAACTACTACTACAAACCTACGAACTACTACCGCCTCTTAACCTTAAAAACTACGCGACTAAATAAAAAAACTTAACTATACCAATACGT
>H4XQCM208I6FD5
ATCAGACACGCAAGTCAAATTTTCTCTAACTTCTTATTAAATTACTTAAATCTCTTCGTCCCTCCCTAAAACGACTACGTACCCGCTACCTAAAAAAATATACGCGTTACGCGGTTAAAGATCGCTATCCGCTCTTCCTATTAATTCGTTTTTTAAAAGCTCAAAAAGTACGAAATATCCAGCCAATAAAAGCAAAAATGCCGAAACCGAACTTATATACCTCTACTAAAATAATCTAACGCAAACGAAAAAATACTTAACGCTTCTCAAACTCCTCCTCTCCCCTTACAACCTTTCTAACGTTAACCCCTACTCTTATAACCTCCCGCAAAATATAAATAACGCCCAAAAAAAGCAAAATAAAAATCGACGAAACTCTAATTTTTCCGACCCGAATAAACCCAACGTTATTTAATAATAAACCTCCAAAAACGATAAACCCTATACCTAATCTATCGCCGCCTCATCGTAACTACCCGCGAACGCGACGTCAAACGCCACTACGAAGCTAAGCACGAATACTACAAGCAATATATAGCGAACGGCGAGCGCGCGACCCCTAATAAAACGTCTACGTCAAACGACTTACCCGTAACCTCCTTCACTCCTAAAAAAAACTACTCTACAAACCTCGAACTCTACCGCCTCTACCTTAAAATACGCGACTAAAA
>H4XQCM208I7L45
ATCAGACACGCAATCAAATTTCTCAACTCTATAAATTGCTAAATCTCTTCATCCCTCCCTAAAGCGGCTACGTGCCCGCTACCTAAAAAATATACGCGTTGCGCATTAAAAATACGACCGTATCCGCTCTTCCTATTAATTCATTTTTAAAGCTACAAAAATACAAATATCCAGCCAATAAAACAAAATACCGAACCGAACTTATATACCTCTACTAAATAAGTCTAACACAAACAAAAAAATACTTAACACTTACTCGTAAACTCCTCCGTACCTCCCCTTACGGACCTTTCTAACGGTTAACCCGTACTCTTATAGGCCTCCCGCAAAATATAAACTAGACGCCCAAAAAAGGACCAAAATAAAAAGTCAACAAACTACTAATTTTACCGTACCCGAATAAACCCAACGTTATTTAAGTAATTAAACCTACCTAAAAACTAATAAAACCCTATACCTAATCTA
>H4XQCM208JAH9H
ATCAGACACGCAATCAAATTTCTCAACTCTATAAATTACTAAATCTCTTCATCCCTCCCTAAAACAACTACTACCCGCTACCTAAAAAATATACGCTTACGCGTTAAAAATCGCTATCCGCTCTTCCTATTAATTCATTTTTTAAAAGCTCAAAAATACAAAATATCCAACCAATAAAACAAAAATACCGAAACCAAACTTATATACCTCTACTAAAATAATCTAACGCAAAACGAAAAATACTTAACACTTCTCAAACTCCTCCTCTCCCCTTACGGCCTTTCTAACGTTAACCCTACTCTTATAACCTCCCACAAATATAATAACGCCCAAGAAAAACAAATAAAAATCGACGAAACTCTAATTTTCCGACCCGAATAACCCAACGTTATTAATAATAAACCTCCGAAAACATAAAACCCTATACCTAATCTATCGCCACCTCATCGTAACTACCCGCGAACGCGACGTCAAACGCCACTACGAACTAAACACGAATACTACGAACGATATATAACGAACGACGAACGCGCGACCCCTAATAAACGTCTACGTCCAAAACAACTTACCCGTAACCTCCCTTNACTCCTAAAAAAAAACTACCCGTACAAACCTCGGACTCTACCGCCTCTTACCTTAAAAATCGCAACTAAATAAAAAAACTTATATACCAATCG
>H4XQCM208I9DJK
ATCAGACACGCAATCAAATTTCTCAACTCTATAAATTGCTAAATCTCTTCATCCCTCCCTAAAGCAGCTACTGCCCGCTACCTAAAAAAATATGCGCTTGCGCATTAAAAATCGCTATCCGCTCTTCCTATTAATTCATTTTTTAAAAGCCCAAAAAATACAAAATATCCAGCCAATAAAAGCAAAAATGCCAAAACCAAACTTATATGCCTCTACTAAAATAATCTAGCGCAAAGCAAAAAAAATGCTTAGCGCTTCTCAAGCTCCTCCTCTCCCCTTGCAGCCTCTCTAACATAGCCCTGCTCTCATAGCCTCCCACAAATATAAATAACGCCCAAAAAAACAAATAAAATCAACAAACTCTAATTTTCCAACCCAAATAACCCAACATTATTAATAATAAACCTCCAAAAACAATAAACCCTATACCTAATCTATCACCACCTCATCATAACTACCCGCAAACGCAACATCAAGCGCCACTACAAAGCTAAGCACAAATACTACAAGCAATATATAGCAAACAGCAAGCGCGCAGCCCTAATAAGCA
>H4XQCM208JG30G
ATCAGACACGCAATCAAATTTCTCAACTCTATAAATTACTAAATCTCTTCGTCCCTCCCTAAGACGACTACTACCCGCTACCTAAAAAAATATACGCTTACGCGTTAAAAATCGCTATCCGCTCTTCCTATTAATTCGTTTTTAAAAGCTCGAAAAATACGAAATATCCAATCAATAAAAACAAAAATACCGAAACCGAACTTATATACCTCTACTAAAATAATCTAACGCAAAACGAAAAAATACTTAACACTTCTCAAACTCCTCCTCTCCCCTTACGACCTTTCTAACATTAACCCTACTCTTATAGCCTCCCGCAAATATAAATAACGCCCAAAAAAAACAAATAAAAATCGACGAAACTCTAATTTTCCGACCCGAATAACCCAACGTTATTTAATAATAAACCTCCAAAAACAATAAAACCCTATACCTAATCTATCGCCGCCTCATCGTAACTACCCGCGAACGCGACGTCAAACGCCACTACGAAACTAAACACGAATACTACGAACGATATATAGCGAACGACGAACGCGCGACCCCTAATAAAACGTCTACGTCAAAACGACTTACCCGTAACCTCCTTCACTCCTAAAAAAACTACTCGTACAAACCTCGAACTCTACCGCCTCTAACCTTAAAATACGCACTAAATAAAAAACTTATATACC
>H4XQCM208JKYWC
ATCAGACACGCAATCAAATTTCTCAACTCTATAAATTACTAAATCTCTTCGTCCCTCCCTAAAACGACTACTACCCGCTACCTAAAAAAATATACGCTTACGCGTTAAAAATCGCTATCCGCTCTTCCTATTAATTCATTTTTTAAAAACTCGAAAAATACAAAATATCCAACCAATAAAAACAAAAATACCGAAACCGAACTTATATACCTCTACTAAAATAATCTAACACAAAACAAAAAAATACTTAACACTTCTCAAACTCCTCCTCTCCCCTTACAACCTTTCTAACATTAACCCTACTCTTATAAGCTCCCGCAAATATAAATAACGCCCAAAAAAAACAAAATAAAAATACGACGAAACTCTAATTTTTCCGACCCGAATAAACCCAACGTTATTTAATAATAAAACCTCCGAAAACGATAAACCCTATACCTAATCTATCGCCACCTCATCATAACTACCCACAACGCGACGTCAAACGCCACTACGAAGCTAAGCACGAATACTACGAGCGATATATAGCGAACGACGAACGCACGACCCTAATAAACATCTACGTCAAACAACTTACCCATAACCTCCCTCACTCCTAAAAAAAACTACTACATACAACCTACGAACTCTACCGCCTCTTAACCTTAAAAATACGTCGACTAAAAA
>H4XQCM208JT0F0
ATCAGACACGCAATCAAAATTTCTCAACTCTATAAAGTTGCGTGAATCTCTTCATCCCGTCCCTAAAGCGGCTACTGCCCGCTACCTAAAAAAATATACACTTACACATTAAAAATCGCTATCCGCTCTTCCTATTAATTCATTTTTTAAAAGCTCAAAAAATACAAAATATCCAGCCAATAAAAGCAAAAATGCCAAAACCAAGCTTATATGCCTCTGCTAAAATAATCTAACACAAAACAAAAAAAATACTTAACACTTCTCAAACTCCTCCCCTCCCCTTACAACCTTTCTAACATTAACCCTGCTCTTATAGCCTCCCGCAAAATATAAATAACGCCCAAAAAAACAAATAAAAATCAACAAAACTCTAATTTTCCAACCCAAATAAACCCAACATTATTTAATAATAAACCTCCAAAAACAATAAAACCCTATACCTAATCTATCACCACCTCATCATAGCTACCCGCAAACACAACATCAAACGCCACTACAAACTAAACACAAATACTACAAACGATATATAACGAACGACGAACACACAACCCTAATAAAACATCTACATCAAACAACTTATCCATAACCNCCTTCACTCCTAAAAAAAACTACTACA
>H4XQCM208JIEM3
ATCAGACACGCAATCAAATTTCTCAACTCTATAAAATTACTAAATCTCTTCATCCCTCCCTAAAACGACTACTACCCGCTACCTAAAAAAATATACGCTTACGCGTTAAAAATCGCTATCCACTCTTCCTATTAATTCATTTTTTAAAAACTCAAAAAAATACAAAATATCCAACCAATAAAAACAAAAATACCAAAACCAAACTTATATACCTCTACTAAAATAATCTAGCGCAAAGCAAAAAAAATACTTAACACTTCTCAAACTCCTCCTCTCCCCTTACAACCTTTCTAACATTAACCCTACTCTTATAACCTCCCACAAAATATAAATAACACCCCAAAAAAAACAAATAAAAATCAACAAACTCTAATTTTCCAACCCAATAAACCCAGCATTATTTAATAATAAAGCTCCAAAAAGCAATAAAGCCCTATGCCTAATCTATCGCCGCCTCATCGTAACTACCCACAACACAACGTCAAACGCCACTACAAACTAAACACAAATACTACAACAACTATATAACAAACAACGAACGCGCGACCCTAATAAACGTCTACGTCAAACAACTTACCCACTAGCCTCCTTCACTCCTAAAAAAAGCTAGCCTNACTTGCAAAGCCCTACAAACCTCTGCCC
>H4XQCM208JBOBM
ATCAGACACGCAATCAAAATTTTCTCAACTCTATAAAATTACTAAAATCTCTTCGTCCCCTCCCTAAAAACGACTACTACCCGCTACCTAAAAAAATATACGCTTACGCGTTAAAAAATCGCTATCCGCTCTTCCTATTAATTCGTTTTTTAAAAACTCGAAAAATACAAGATATCCAACCAATAAAAACAAAAATACCGAAACCGAACTTATATACCTCTACCAAAATAATCTAACGCAAAACGAAAAAAATACTTAACACTTCTCAAACTCCTCCTCTCCCCTTACGGCCTTTCTAACATTAACCCTACTCTTATAACCTCCCGCAAAATATAAATAACGCCCAAAAAAAACAAATAAAAATCGACGAAACTCTAATTTTTCCGACCCGAATAAACCCAACGTTATTTAATAATAAAACCTCCGAAAACGATAAAACCCTATACCTAATCTATCGCCGCCTCATCGTAACTACCCGCGAACGCGACGTCAAACGCCACTACGAAACTAAACACGAATACTACGAACGATATATAACGAACGACGAACGCGCGACCCTAATAAAACGTCTACGTCAAAACGACTTGCCCGTAACCTCCTTCACTCCTAAAAAAAACTACTACGTACAAACCTCGAACTCTACCGCCTCTTAACCTTAAAAATCGCGACTAAATAAAAAACTTTAATATACCAATCGT
>H4XQCM208I51VQ
ATCAGACACGCAATCAAATTTCTCAACTCTATAAATTACCAAATCTCTTCGTCCCCTCCCCTAAAAACGACTACTACCCGCTACCTAAAAGAATATACGCTTACGCGTTACAAATCGCTATCCGCTCTTCCTATTAATTCGTTTTTAAAAACTCGAAAAATACGAAATATCCAGCCAATAAAAGCAAAAANGCCGAAACCGAGCTTATATGCCTCTACTAAAATAATCTTAGCGCAAAACGAAAAAAATACTTAACGCTTCTCAAACTCCTCCTCTCCCCTTACGACCTTTCTAACATTAACCCTACTCTTATAACCTCCCGCAAAATATAAATAACGCCCAAAAAAAACAAATAAAAATCGACGAAACTCTAATTTTCCGACCCGAATAAACCCAACGTTATTTAATAATAAAACCTCCGAAAACGATAAAACCCTATACCTAATCTATCGCCGCCTCATCGTAACTACCCGCGAACGCGACGTCAAACGCCACTACGAACTAAACACGAATACTACGAACGATATATAACGAACGGCAAACGCGCGGCCCTAATAAAGCATCTACGTCAAACGACTTACCCGTAACCTCCTTCACTCCTAAAAAAAAACTACTACGTACAAACCTCGAACTCTACCACCTCTTAACCTTAAAAATACGCGACTAAAAA
>H4XQCM208JED1G
ATCAGACACGCAATCAAATTTCTCAACTCTATAAATTGCTAAATCTCTTCATCCCTCCCTAAAGCAGCTACTACCCGCTACCTAAAAAAATATGCACTTACACATTAAAAAATCACTATCCACTCTTCCTATTAATTCATTTTTTAAAAACTCAAAAAATACAAAATATCCAACCAATAAAAACAAAAATACCAAAACCACACTTATATACCTCTACTAAAATAATCTAACACAAAACAAAAAAATACTTAGCGCTTCTCAAACTCCTCCTCTCCCCTTACAACCTTTCTAACATTAACCCTACTCTTATAACCTCCCACAAAATATAAATAACACCCAAAAAAAACAAAATAAAATACAACAAAACTCTAATTTTCCAGCCCAAATAAACCCAGCATTATTTAATAATAAAGCCTCCAAAAAGCAATAAAGCCCTATGCCTAATCTATCACCGCCTCATCATAGCTACCCGCAAACGCAACATCAAACGCCACTACAAAGCTAAGCACAAATACTACAAGCAATATATAACAAACAGCAAGCGCGCAGCCCTAATAAAGCATCTGCATCAAAGCAACTTGCCCA
>H4XQCM208JW27U
ATCAGACACGCAATCAAATTTCTCAACTCTATAAATTACTAAAATCTCTTCGTCCCTCCCTAAAACGACTACTACCCACTACCTAAAAAAATATACACTTACACGTTAAAAATCGCTATCCGCTCTTCCTATTAATTCATTTTTTAAAAACTCAAAAAATACAAAATATCCAACCAATAAAAGCAAAAATACCAAAACCAAACTTATATGCCTCTACTAAAATAATCTAACACAAAACAAAAAAATACTTAACACTTCTCAAACTCCTCCTCTCCCCTTACGACCTTTCTAACATTAACCCTACTCTTATAACCTCCCACAAAATATAAATAACGCCCAAAAAAAACCAAAATAAAAATACAACAAAACTACTAATTTTCCGGCCCCGAATAAACCCAGCATTATTTAATAATAAACCTCCAAAAACAATAAACCCTATACCTAATCTATCGCCGCCTCATCGTAACTACCCGCAACACGACGTCAAACACCACTACGAAACTAAACACGAATACTACGAACGATATATAACGAACAACCGAGCACACAGCCCCTAATAAAGACGTCTACGTCAAAGCAACTTACCCCATAACCTCCTTCACTCCTAAAAAAACTAACTCATACAAACCTCAAACTCTACCACCTCTTAACCTTAAAATACACAAA
>H4XQCM208JA8O4
ATCAGACACGCAATCAATTTCTCAACTCTATAAATTACTAAATCTCTTCGTCCCTCCCTAAAACGACTACTACCCGCTACCTAAAAAAATATACGCTTACGCGTTAAAAATCGCTATCCGCTCTTCCTATTAATTCATTTTTTAAAAACTCGAAAAATACGAAATATCCAACCAATAAAAAGCAAAAAATACCGAAACCGAACTTATATACCTCTACTAAAATAATCTAACGCAAAACGAAAAAAATACTTAACGCTTCTCAAACTCCTCCTCTCCCCTTACGACCTTTCTAACGTTAACCCTACTCTTATAACCTCCCACAAAATATAAATAACACCCAAAAAAAACAAATAAAAAATCGACGAAACTCTAATTTTTCCGGCCCAAATAAACCCAACGTTATTTAATAATAAAACCTCCGAAAACGATAAAACCCTATACCTAATCTATCGCCGCCTCATCGTAACTACCCGCGAACGCGACGTCAAACGCCACTACGAAACTAAACACGAATACTACGAACGATATATAACGAACGACGAACGCGCGACCCTAATAAAGCGTCTACGTCAAACGACTTACCCGTAACCTCCTTCACTCCTAAAAAAAAAACTAACTACGTACAAACCTACGAACTCTACCGCCTCTTAACCTTAAAATACGTCGACTAAATAAAAAACTTAACTATTACCAATACGT
>H4XQCM208I9ACA
ATCAGACACGCAATCAAATTTCTCAACTCTATAAATTACTAAATCTCTTCATCCCTCCCTAAAACAACTACTACCCGCTACCTAAAAAAAATATACGCTTACGCGTTAAAAATCGCTATCCGCTCTTCCTGTTAATTCATTTTTTAAAAACTCAAAAAATACGAAATATCCAACCAATAAAAACAAAAATACCGAAACCAAACTTATATACCTCTACTAAAATAATCTAACACTAAACAAAAAAATACTTAACACCTCTCAAACTCCTCCTCTCCCCTTGCAGCCTTTCTAACATTAACCCTACTCTTATAACCTCCCACAAAATATAAATAACACCCAAAAAAAACAAAATAAAAATACAACAAAACTCTAATTTTTCCAACCCAATAAACCCAACATTATTTAATAATAAACCTCCAAAAACAATAAAACCCTATACCTAATCTATCGCCGCCTCATCATAGCTACCCACAAACACAACATCAAACACCACTACAAAACTAAACACAAATACTACAAACAATATATAACAAACGACAAACGCACAACCCTAATAAACGTCTACGTCAAACAACTTACCCATATCCTCCTTCACTCCTAAAAAAAACTACTACATGCAAGCCTCAAGCTCTGCCGCCTCTT
>H4XQCM208J00XB
ATCAGACACGCAATCAAATTTCTCAACTCTATAAATTGCTGAATCTCTTCATCCCTCCCTAAAGCGGCTACTGCCCGCTACCTAAAAAATATACACTTACACATTAAAAATCGCTATCCGCTCTTCCTATTAATTCATTTTTTAAAAGCTCAAAAAATACAAAATATCCAGCCAATAAAGCAAAAATGCCAAAACCAAGCTTATATGCCTCTGCTAAGATAATCTAGCGCAAAGCAAAAAAGATGCTTAGCGCTTCTCAAGCTCCTCCTCTCCCCTTGCAGCCTTTCTAACATTAGCCCCTGCTCTTATAGCCTCCCGCAAATATAAATAACGCCCAAAAAAGCAAAATAAAATCAACAAGCTCTAATTTTCCAACCCAATAAACCCACATTATTAATAATAAACCTCCAAAAACATAAACCCTATACCTAATCTATCACCACTCATCATAACTACCCACAAACACAACATCAAACACCAACTACAAACTAAACACAAATACTACAAACAATATATAGCAAACAGCAAGCGCGCACGCCCTAATAAAGCAT
>H4XQCM208I4OLC
ATCAGACACGCAATCAAATTTCTCAACTCTATAAATTACTAAAATCTCTTCGTCCCTCCCTAAAAACGACTACTACCCCGCTACCTAAAAAAAATATGCGCTTACACGTTAAAAATCGCTATCCGCTCTTCCTATTAATTCGTTTTTTAAAAACTCGAAAAATACGAAATATCCAACCAATAAAAACAAAAATACCGAAACCGAACTTATATACCTCTACTAAAATAATCTAACGCAAAACGAAAAAAATGCTTAACGCTTCTCAAACTCCTCCTCTCCCCTTACGACCTTTCTAACGTTAACCCTACTCTTATAACCTCCCGCAAAATATAAATAACGCCCAAAAAAAACAAATAAAAATCGACGAAACTCTAATTTTCCGTACCCGAATAAACCCAACGTTATTTAATAATAAAACCTCCGAAAACGATAAAACCCTATACCTAATCTATCGCCGCCTCATCGTAACTACCCGCGAACGCGACGTCAAACGCCACTACAAACTAAACACGAATACTACGAACGATATATAACGAACGACGAACGCGCGACCCTAATAAACATCTACGTCAAACGACTTACCCGTAACCTACCTTCACTCCTAAAAAAAAGACTGTTCGTACTAGACCTCGAGCTCTGTCCGCCTCTTAACCTTAAAAATACGCGACTAAATAAAAAACTTAAATATAA
>H4XQCM208JVXOE
ATCAGACACGCAATCAAATTTTCTCAACTCTATAAATTACTAAAATCGTCTTCATCCCTCCCTAAAAACAACGTACTACCCACTACCTAAAAAATATACGCTTTACGCGTTAAAAATCGCTATCCGCTCTTCCTATTAATTCATTTTTTAAAAACTCGAAAAATACGAAATATCCAACCAATAAAAACAAAAATACCAAAACCAAACTTATATACCTCTACTAAAATAATCTAACGCAAACGAAAAAATAACTTAACACTTCTCAAACTCCTCCTCTCCCCTTACGGCCTTTCTAACATTAGCCCTACTCTTATAACCTCCCGCAAATATAAATAACACCCAAAAAAAACAAATAAAAATCAACGAAACTCTAATTTTTCCAACCCAAATAAACCCAACGTTATTTAATAATAAACCTCCGAAAACAATAAACCCTATACCTAATCTATCACCACCTCATCATAGCTACCCACAAACACGACGTCAAACGCCACTACAAACTAAACACGAATACTACGAACGATATATAACGAACGACGAACGCGCGACCCTAATAAACGTCTACGTCAAACGACTTACCCATAACCTCCTTCACTCCTAAAAAAACTACTCATACAAACCTCAAACTCTACCACCTCTTACCTTAAAATCACGACTAAATAAAAACTTAATTAA
>H4XQCM208JQ8DB
ATCAGACACGCAATCAAATTTCTCAACTCTATAAATTACTAAAATCTCTTCGTCCCTCCCTAAAGCGGCTACTGCCCGCTACCTAAAAAAATATGCGCTTGCGCATTAAAAATCGCTATCCGCTCTTCCTATTAATTCATTTTTTAAAAACTCGAAAAATACGAAATATCCAACCAATAAAAACAAAAATACCGAAACCGAACTTATATACCTCTACTAAAATAATCTAACGCAAAACGAAAAAAATAACTTAACGCTTCTCAAGCTCCTCCTCTCCCCTTACGGCCTTTCTAACGTTAGCCCTGCTCTTATAGCCTCCCGCAAAATATAAATAACGCCCCAAAAAAACAAAATAAAAATACGACGAAACTCTAATTTTCCGACCCCGAATAAACCCAACGTATTTAATAATAAACCTCCGAAAACGATAAACCCTATACCTAATCTATCGCCGCCTCATCGTAGCTACCCGCGAACGCGACGTCAAACGCCACTACGAAGCTAAACACGAATACTACGAGCGATATATAACGAACGACGAACGCGCGACCCTAACTAAACGTACTACGTCAAACGACTCACCCGTAACCTCCTTCACTCCTAAAAAAAACTAACTACTANACTAAACCACCGACTACCTGCCGCCTCCTTA
>H4XQCM208JBQIS
ATCAGACACGCAATCAAATTTCTCAACTCTATAAATTACTAAATCTCTTCATCCCTCCCTAAAACGACTACTACCCGCTACCTAAAAAAATATACGCTTACGCATTAAAATCGCTATCCGCTCTTCCTATTAATTCATTTTTTAAAAACTCAAAAAATACAAAATATCCAACCAATAAAAACAAAAATACCGAAACCGAACTTATATGCCTCTGCTAAAATAATCTAGCGCAAACGAAAAAAATACTTAACGCTTCTCAAACTCCTCCTCTCCCCTTACAACCTTTCTAACATTAACCCTACTCTTATAACCTCCCACAAATATAAATAACGCCCAAAAAAACAAAATAAAAATACAACGAAACTCTAATTTTCCGACCCGAATAAACCCAACGTTATTTAATAATAAAACCTCCGAAAACGATAAAACCCTATACCTAATCTATCACCACCTCATCATAACTACCCACGAACGCGACGTCAAACGCCACTACGAACTAAACACAAATACTACAAACGATATATAACGAACGACGAACGCGCGACCCCTAATAAACATCTACATCCAACAACTTACCCATAACCTCCTTCACTCCTAAAAAAACTAACTACATACAAACCTACAAACTACTACCACCCTCTTAACCTTAAAAACTTAGACTAAA
>H4XQCM208JJIJI
ATCAGACACGCAATCAAAATTTCTCAACTCTATAAATTGCTGAATCTCTTCATCCCTCCCTAAAGCGGCTACTGCCCCGCTACCTAAAAAAAATATGCGCTTGCGCATTAAAAAATCGCTATCCGCTCTTCCTATTAATTCATTTTTTAAAAGCTCAAAAAATACAAAATATCCAGCCAATAAAAGCAAAAATGCCAAAACCAAACTTATATGCCTCTGCTAAAATAATCTAACGCAAAGCAAAAAAAATGCTTAGCGCTTCTCAAGCTCCTCCTCTCCCCTTGCAGCCTTTCTAACATTAGCCCTGCTCTTATAGCCCCCCCGCAAAATATAAATAACGCCCAAAAAAAGCAAATAAAAATCAACAAAGCTCTAATTTTCCAGCCCAAATAAACCCAGCATTATTTAATAATAAAGCCTCCAAAAAACAATAAAACCCTATACCTAATCTATCACCACCTCATCATAACTACCCACAAACACAACATCAAACACCACTACAAAACTAAACACAAATACTACAAACAATATATAACAAACAACAAGCGCGCAAGCCCTAAATAAACGACATCTACTAA
>H4XQCM208JH2C8
ATCAGACACGCAATCAAATTTCTCAACTCTATAAATTACTAAATCTCTTCATCCCTCCCTAAAACGACTACTACCCGCTACCTAAAAAATATACGCTTACGCGTTAAAAATCGCTATCCGCTCTTCCTATTAAATCATTTTTAAAAACTCAAAAATACGAATATCCAACCAATAAAAGCAAAAATACCGAAACCGAACTTATATACCTCTACTAAAATAATCTAACACAAACGAAAAAAATACTTAACACTTCGCAAACTCCTCCTCTCCCCTTACGACCTTTCTAACGTTAACCCTACTCTTATAACCTCCCGCAAAATATAAATAACGCCCAAAAAAAACAAATAAAAATCGACGAAACTCTAATTTTCCGACCCAAATAACCCAACGTTATTAATAATAAAGCCTCCGAAAAACGATAAAACCCTATACCTAATCTATCACCACCTCATCGTAACTACCCGCAAGCGCGACGTCAAACGCCACTACGAAACTAAACACAAATACTACGAACGATAATATAACGAACGACGAACGCGCGACCCCTAATAAACGTCTAACGTCAAAACGACTTACCCGTAACCTCCTTCACTCCCTAAAAAAAAAACTACTACATACAAACCTACAAACTCTACCACCTCTTAACCTTAAAAATACGACGACTAAATAAAAAACTTAATATACCAA
